# Supplementary material for: Genome-wide tracking of dCas9-methyltransferase footprints
Source: Nat Commun. 2018 Feb 9;9:597. doi: 10.1038/s41467-017-02708-5 (PMC5807365; doi:10.1038/s41467-017-02708-5)
Supplement: Supplementary file 4 — Supplementary Data 1 [file 41467_2017_2708_MOESM4_ESM.xlsx]

## Sheet: Sheet1
Gene	WT_293T_rep1_FPKM	WT_293T_rep2_FPKM	dCas9-cat3a_3dayspt_293T_rep1_FPKM	dCas9-cat3a_3dayspt_293T_rep2_FPKM	dCas9-ANV_3dayspt_293T_rep1_FPKM	dCas9-ANV_3dayspt_293T_rep2_FPKM
A1BG	1.53229	1.90583	3.03342	2.53583	3.14438	2.72012
A1BG-AS1	2.14323	2.34227	1.94515	2.3639	2.04301	2.11516
A1CF	0.004791	0.004046	0.008692	0.014509	0.013946	0.008984
A2M	0	0	0	0	0	0
A2M-AS1	0.106038	0	0.104145	0.090311	0.050893	0.083225
A2ML1	0	0	0	0	0	0
A2MP1	0	0	0	0	0	0.051817
A3GALT2	0	0	0	0	0	0
A4GALT	1.26808	0.97022	2.02447	1.73303	1.97219	1.60785
A4GNT	0	0.021768	0.114037	0	0	0
AA06	0	0	0	0	0	0
AAAS	45.7526	45.5848	40.4961	40.4028	38.6388	39.1201
AACS	9.23183	9.53584	10.4785	10.6342	12.4964	13.4041
AACSP1	0.208653	0.061095	0.188478	0.108526	0.15885	0.131318
AADAC	0	0	0	0	0	0
AADACL2	0	0	0	0	0	0
AADACL2-AS1	0	0	0	0	0	0
AADACL3	0	0	0	0	0	0
AADACL4	0	0	0	0	0	0
AADACP1	0	0	0	0	0	0
AADAT	9.10008	9.25489	8.93814	8.74072	9.22365	7.99548
AAED1	7.54817	8.17954	7.8821	7.59727	7.63626	7.47668
AAGAB	35.4467	34.3467	41.2793	39.4367	39.7428	39.96
AAK1	1.41387	1.28195	2.85614	2.68102	2.59842	2.62803
AAMDC	49.7532	51.0026	33.772	34.5799	30.1223	37.9656
AAMP	140.072	136.213	135.113	137.734	125.267	130.129
AANAT	0	0.122859	0.190577	0.208114	0.0504528	0.123852
AAR2	23.2392	22.0809	27.1831	26.2756	28.7369	27.7848
AARD	0.196025	0.312972	0.139019	0.198837	0.105111	0.076434
AARS	82.0113	77.1419	96.8749	94.3119	97.8918	101.991
AARS2	18.6776	17.1958	15.8439	14.9625	14.7536	15.7826
AARSD1	28.1493	30.7999	33.9957	35.2705	38.6788	42.3585
AASDH	7.88587	7.37213	6.11889	6.47868	6.60285	6.17698
AASDHPPT	41.5398	41.5758	34.4421	32.3706	35.7132	33.8653
AASS	9.8808	9.28214	8.38205	7.81918	6.92341	6.82246
AATBC	0.147964	0.117174	0.252012	0.177754	0.209875	0.173186
AATF	38.9514	40.0414	43.5892	43.6314	39.9235	39.2106
AATK	0.764155	0.56801	1.17232	1.02586	1.16631	1.23785
AATK-AS1	0	0	0.010504	0	0.012073	0
ABALON	1.75353	1.76395	2.32292	2.8751	1.04894	1.14366
ABAT	2.09972	2.22743	2.39441	2.38497	2.07982	2.12934
ABCA1	0.066451	0.139291	0.417566	0.323784	0.380914	0.483369
ABCA10	0.007791	0.057604	0.014717	0	0.006015	0
ABCA11P	5.86066	6.3765	4.99607	5.02085	6.04991	5.62791
ABCA12	0.00714316	0	0.398951	0.613915	0.394162	0.356845
ABCA13	0	0	0	0	0	0
ABCA17P	0.0968	0.051467	0.367908	0.343849	0.099045	0.096845
ABCA2	3.8103	3.71909	4.87446	4.78288	4.82536	5.00636
ABCA3	8.38252	8.06925	9.08025	8.06038	7.48374	7.92391
ABCA4	0	0	0	0	0.010449	0
ABCA5	2.36193	2.15137	2.25034	2.02764	1.71986	1.45522
ABCA6	0.007353	0.010919	0	0	0.00719	0
ABCA7	2.24276	2.43437	3.65125	3.7778	2.70212	2.94127
ABCA8	0.016151	0	0.006828	0.026185	0.012684	0
ABCA9	0	0	0	0	0	0
ABCA9-AS1	0	0	0	0	0	0
ABCB1	2.65667	2.35993	4.38125	4.40864	4.94627	5.35359
ABCB10	22.9277	23.3067	17.7825	16.2886	18.4178	17.395
ABCB11	0	0	0	0	0	0
ABCB4	0.158048	0.132869	0.561156	0.595146	0.447913	0.269734
ABCB5	0	0	0	0	0	0
ABCB6	5.466	5.44029	8.44839	8.47747	8.85766	9.71313
ABCB7	24.934	21.7494	22.1058	19.021	21.17	19.5318
ABCB8	9.99685	9.89303	8.01387	7.28805	7.52858	7.79892
ABCB9	2.97251	2.9209	2.22113	2.04735	2.36548	2.49846
ABCC1	12.0898	11.8423	12.1399	11.7752	10.4244	10.6671
ABCC10	4.40717	3.99661	5.48693	5.02067	5.54321	5.48815
ABCC11	0.0340003	0.0764259	0.267065	0.316788	0.150049	0.115514
ABCC12	0	0	0	0	0	0
ABCC13	0	0	0	0	0	0
ABCC2	0.329009	0.285837	0.571831	0.640547	0.501191	0.358153
ABCC3	0	0	0.0117845	0	0.00722417	0.0172661
ABCC4	6.54347	6.44608	4.44637	4.36984	4.80245	4.48327
ABCC5	8.42525	8.20207	7.92056	7.71057	6.66456	6.6824
ABCC5-AS1	0	0	0	0	0	0
ABCC6	0.468862	0.552323	0.585043	0.644449	0.764561	0.817996
ABCC6P1	0.27476	0.290643	0.350354	0.306443	0.4203	0.569713
ABCC6P2	0.717638	0.579173	1.06042	0.911268	0.964284	0.881603
ABCC8	0.90454	0.869789	1.90809	1.94983	1.34363	1.3785
ABCC9	0.00322159	0.00902045	0	0.00995693	0.0134549	0.0241988
ABCD1	1.77477	1.82843	2.39214	2.06426	2.34069	2.03201
ABCD2	0.105725	0.155885	0.054275	0.087347	0.058466	0.072417
ABCD3	32.9207	31.7762	27.9109	27.1903	30.1188	28.6339
ABCD4	13.8786	14.5404	13.0969	16.5795	16.9747	18.0557
ABCE1	51.8828	51.3501	58.4246	57.2558	61.6878	55.9198
ABCF1	8.22543	8.14013	7.25191	7.13666	6.89273	6.70716
ABCF2	57.6732	57.6837	49.0266	49.8454	51.4381	52.9895
ABCF3	15.8048	15.4457	13.6992	13.4456	13.724	15.9103
ABCG1	0.871769	0.900778	2.13229	2.12789	1.18994	1.44298
ABCG2	0.827352	0.823903	1.25166	1.31767	1.12108	0.996201
ABCG4	0.507432	0.616571	1.44255	1.37239	1.06578	1.29912
ABCG5	0	0.01407	0	0	0	0
ABCG8	0	0	0	0	0	0
ABHD1	0.840692	0.800638	0.631775	0.67075	0.990291	1.20739
ABHD10	30.801	22.2504	14.9049	23.0081	18.3406	26.4384
ABHD11	15.5809	15.6778	13.8776	14.0331	13.3945	13.1193
ABHD11-AS1	0	0	0.261778	0	0.268081	0
ABHD12	20.1356	20.6883	16.2865	17.5221	15.9181	17.2343
ABHD12B	0.390509	0.476913	0.645757	0.830732	0.706497	1.05891
ABHD13	2.56334	2.28796	3.10932	3.22997	3.62775	3.14748
ABHD14A	12.2802	11.7316	8.08913	7.16334	8.29828	8.03908
ABHD14A-ACY1	0	0	0	0.884357	0	0
ABHD14B	28.8529	30.23	26.1572	25.5352	22.7477	21.9171
ABHD15	3.53311	3.76936	4.11612	4.1029	2.50911	2.56623
ABHD16A	1.69431	1.68272	1.46445	1.51831	1.88196	1.94803
ABHD16B	1.35359	1.52445	2.23708	2.30962	2.09819	2.05624
ABHD17A	14.7877	12.78	12.2492	10.8251	12.0843	12.6178
ABHD17B	9.19457	8.15001	13.9853	12.4444	11.7975	11.2449
ABHD17C	10.3594	10.9111	12.6315	12.7352	10.3611	9.4305
ABHD2	10.5919	10.6725	8.76896	8.53516	7.74045	7.14279
ABHD3	15.235	16.7847	13.8834	12.8337	13.0065	12.6828
ABHD4	6.0335	6.10329	21.0149	20.449	20.713	20.5511
ABHD5	4.60882	5.00808	6.15321	5.82132	5.86219	5.16536
ABHD6	5.22016	5.41476	4.5842	4.73718	4.08698	4.78984
ABHD8	3.35788	2.85368	6.12399	6.054	4.95971	5.07026
ABI1	15.5455	15.561	15.9965	17.8106	18.9009	13.2198
ABI2	14.4417	14.8171	16.2157	15.9393	16.3256	14.6445
ABI3	0.027698	0	0.029248	0	0	0
ABI3BP	0.051669	0.144606	0.092489	0.305138	0.106242	0.107893
ABL1	11.6388	10.7724	17.267	14.9928	15.2339	15.0079
ABL2	5.61547	5.17633	10.2588	9.82171	10.0064	9.6647
ABLIM1	14.6505	13.8826	12.9447	12.4153	13.8172	13.4453
ABLIM2	0.427611	0.318003	0.324646	0.222132	0.234555	0.315585
ABLIM3	0.382097	0.236485	0.813287	0.577152	0.397839	0.451392
ABO	0	0	0	0	0.030145	0
ABR	9.36225	8.45791	10.6743	10.5154	9.66555	10.3243
ABRA	0	0	0.022555	0	0	0.03288
ABRACL	60.6631	60.9162	36.3439	37.3088	38.3063	37.1561
ABT1	42.3099	42.8589	48.5993	47.8818	49.0952	51.1999
ABTB1	2.16442	2.08768	3.12979	3.87595	2.68679	3.16758
ABTB2	2.51412	2.64698	5.47387	5.81218	6.21799	6.43109
ACAA1	29.7616	29.2943	22.0094	21.7647	19.7083	22.5152
ACAA2	37.2857	36.3917	27.055	27.8765	29.7809	31.6982
ACACA	11.5977	11.2985	9.01086	8.94737	8.71485	8.89713
ACACB	2.17904	2.17696	1.30441	1.34885	1.50806	1.51512
ACAD10	5.59928	5.55228	4.7371	5.02248	4.36478	4.08517
ACAD11	22.245	21.7803	41.9858	43.4995	41.9791	42.9923
ACAD8	17.1166	16.5416	16.3924	16.6611	14.9282	17.0966
ACAD9	21.8713	19.9457	19.6958	20.3439	18.9361	20.1295
ACADL	1.87018	1.63709	1.67477	1.5069	1.44026	1.27212
ACADM	35.7304	35.316	23.9316	24.035	23.8359	20.6632
ACADS	5.69222	5.47707	5.1486	5.78334	5.32938	6.59137
ACADSB	10.9169	10.8234	7.72335	7.61325	7.38315	6.6898
ACADVL	24.9292	27.4336	55.6974	55.8581	51.4208	57.3956
ACAN	0.056212	0.015263	0.126021	0.120424	0.077019	0.120863
ACAP1	0.149318	0.113544	0.185508	0.195458	0.22213	0.212996
ACAP2	5.68942	5.59089	8.66275	8.82326	8.42053	7.35773
ACAP3	5.79022	6.42544	6.31571	5.9977	7.03793	6.99651
ACAT1	81.4179	85.9104	52.7871	54.4921	53.9027	54.5109
ACAT2	69.0268	69.74	57.3682	57.38	53.1936	56.3466
ACBD3	33.9946	34.1109	53.3835	51.3928	50.7802	48.304
ACBD4	2.92862	2.3799	3.67541	4.14017	3.0565	3.32499
ACBD5	6.8117	6.63667	8.11017	7.92962	7.55216	7.82462
ACBD6	39.9576	39.2388	50.5225	53.3166	51.2936	54.7468
ACBD7	4.63218	4.08971	3.46487	3.5989	3.63951	3.29124
ACCS	2.76315	2.93454	2.70425	2.37516	2.37828	2.54989
ACCSL	0	0	0	0	0	0
ACD	11.9375	12.2873	17.0697	17.2581	16.9214	16.8299
ACE	0.457635	0.436792	1.67809	1.72824	1.51173	1.57156
ACE2	0.268395	0.318384	0.207676	0.253017	0.162652	0.206433
ACER1	0	0	0	0.090767	0	0
ACER2	1.53732	1.58644	2.85788	3.0882	3.7787	3.95858
ACER3	4.31746	3.91356	5.76762	5.96463	5.91307	5.03237
ACHE	0.59865	0.718297	8.23072	7.95166	8.88478	9.53119
ACIN1	57.5031	58.2684	58.1624	56.9363	54.7859	43.8709
ACKR1	0	0	0	0	0	0
ACKR2	0.078254	0.096768	0.067434	0.053381	0.031666	0.044889
ACKR3	0.037089	0	0.05916	0	0.018133	0.042903
ACKR4	0.224165	0.297609	2.07043	2.2117	2.00134	1.87043
ACLY	141.63	141.128	100.021	98.4042	95.245	96.1902
ACMSD	0.0338597	0.0631024	0.154709	0.0235793	0	0.024907
ACO1	19.5142	19.4423	16.8622	17.463	14.9859	15.4849
ACO2	49.2666	49.9972	42.5267	42.7885	39.7035	40.3924
ACOT1	9.04124	8.76588	8.12847	7.36725	6.93765	7.72716
ACOT11	0.440921	0.487112	0.32784	0.40647	0.40749	0.300718
ACOT12	0.01958	0.019382	0.041641	0.00854	0.076387	0.078418
ACOT13	10.3112	10.9486	7.5938	7.20482	7.64736	7.63013
ACOT2	10.8153	11.2067	10.3704	10.6291	9.90744	9.907
ACOT4	0	0	0	0.045021	0	0
ACOT6	0	0	0.039966	0	0	0
ACOT7	47.4014	49.0952	33.0717	35.4121	36.7271	39.5415
ACOT8	17.13	17.1938	18.6851	19.7072	17.5874	21.0946
ACOT9	20.0487	19.0944	21.1167	21.3125	23.7925	22.8007
ACOX1	4.74883	4.33377	5.81569	5.46009	6.16326	6.02319
ACOX2	0.033732	0	0.206073	0.025662	0.041229	0.098535
ACOX3	4.14366	4.04851	3.69299	3.4345	3.09691	3.50564
ACOXL	0	0.032491	0.017451	0.02497	0.029668	0.07382
ACP1	75.1456	79.3503	74.548	75.6855	82.3876	78.1231
ACP2	17.7152	17.4041	11.1656	11.5231	12.7292	13.6284
ACP5	0	0.0269295	0.0194314	0	0.0465132	0.0388358
ACP6	13.9513	14.2508	12.2388	12.0663	10.9561	11.0852
ACPP	0.0660955	0.100668	0.0703931	0.0362116	0.0698147	0.0297956
ACPT	0	0	0.240876	0.068887	0	0.095216
ACR	0.09949	0.139993	0	0.057667	0.041692	0
ACRBP	0	0.040881	0.180892	0	0.05835	0.120635
ACRC	0.900059	0.8481	4.28918	3.66736	1.47465	1.97593
ACRV1	0.394669	0.347212	0.363308	0.252891	0.386825	0.405739
ACSBG1	0.118326	0.211307	0.78027	0.770893	0.468666	0.48944
ACSBG2	0.088528	0.053596	0.131755	0.106011	0.069084	0.079119
ACSF2	6.81839	6.92038	9.51983	9.80608	8.32186	8.59654
ACSF3	5.16268	5.23689	4.67025	4.45339	4.84714	5.30221
ACSL1	8.35555	7.89922	8.79858	7.94108	7.8315	7.72848
ACSL3	26.4347	25.3496	17.8188	18.7192	17.2321	15.5728
ACSL4	12.112	11.7571	14.9032	6.65523	7.32687	6.54095
ACSL5	0.0208034	0.020593	0	0.0316517	0	0
ACSL6	0.756734	0.655985	0.832247	0.929196	0.716328	0.71621
ACSM1	0	0	0	0	0	0
ACSM2A	0	0	0	0	0	0
ACSM2B	0	0	0	0	0	0
ACSM3	0.946031	0.94306	0.654136	0.576872	0.458252	0.503552
ACSM4	0	0	0	0	0	0
ACSM5	0	0	0	0	0	0
ACSM6	0	0	0	0	0	0
ACSS1	5.19983	5.5509	5.50899	5.48787	4.81064	5.38645
ACSS2	8.38684	7.83863	7.53285	7.50976	6.96317	6.80186
ACSS3	0.150517	0.167315	0.270142	0.201612	0.144232	0.344703
ACTA1	0.755473	0.591181	0.420224	0.538128	0.731459	0.890551
ACTA2	5.03956	5.90274	7.24733	8.27846	8.73283	10.0012
ACTA2-AS1	0.046719	0.044204	0.097372	0.009744	0.069386	0.023853
ACTB	1415.98	1402	753.594	768.616	744.039	810.239
ACTBL2	0	0	0.014822	0.014138	0.027258	0.016286
ACTC1	0	0	0	0	0	0
ACTG1	1573.37	1583.66	1054.88	1037.42	1018.51	1081.96
ACTG1P17	0.415769	0.163351	0.453474	0.263028	0.446711	0.648318
ACTG1P20	0.768147	0.963092	3.24775	3.55965	3.27312	3.20543
ACTG1P4	0.157109	0.116644	0.089381	0.03984	0.057608	0.068611
ACTG2	0	0	0	0	0	0
ACTL10	0.028804	0.075847	0.005105	0	0.018777	0.022213
ACTL6A	37.6967	38.3164	31.0344	32.773	30.6889	28.2081
ACTL6B	0.22836	0.141764	0.613619	0.510516	0.798407	0.852602
ACTL7A	0.001274	0	0.054204	0.081434	0.024921	0
ACTL7B	0	0.027399	0	0.028075	0	0.032341
ACTL8	0.511432	0.28504	0.122388	0.275728	0.081846	0.073353
ACTL9	0	0	0	0	0	0
ACTN1	29.6631	30.0655	23.6829	22.5082	22.004	22.8271
ACTN1-AS1	0	0	0	0	0	0
ACTN2	2.16299	2.20958	11.4462	11.6559	8.83884	9.23805
ACTN3	0	0	0	0.0263743	0.0342953	0
ACTN4	72.7822	72.1633	64.6506	60.2016	60.7021	65.113
ACTR10	25.2994	25.4811	19.7366	20.9796	23.1687	20.6751
ACTR1A	79.4649	77.1967	87.0487	90.3718	84.1439	85.9531
ACTR1B	22.421	23.5877	30.5061	28.2819	28.9624	30.0019
ACTR2	100.216	101.018	81.649	78.6492	77.7815	66.648
ACTR3	30.9125	31.191	29.5062	31.0321	30.6552	28.0731
ACTR3B	18.3923	17.6488	15.7672	15.3962	16.3248	15.8599
ACTR3BP2	0	0	0	0	0	0
ACTR3BP5	0	0	0	0	0	0
ACTR3C	2.01655	2.02541	2.20627	2.19592	1.82805	1.74764
ACTR5	8.95822	9.53258	6.63875	6.56626	5.71565	6.04624
ACTR6	21.1964	20.7802	23.7136	24.4294	24.3873	23.4672
ACTR8	14.9714	14.595	14.9936	14.8486	14.5977	14.0148
ACTRT1	0	0	0	0	0.026407	0
ACTRT2	0	0	0	0	0	0
ACTRT3	1.73699	2.1468	0.891294	0.767896	1.15929	1.59183
ACVR1	4.1305	4.29206	9.13702	10.2305	7.82988	9.20085
ACVR1B	7.45782	10.6372	10.315	10.2022	6.83615	6.88101
ACVR1C	0.244634	0.288547	0.317579	0.189089	0.223472	0.205284
ACVR2A	2.50276	2.67893	3.19532	3.59411	3.12339	3.11217
ACVR2B	7.92122	7.45335	8.79301	8.33921	7.3272	7.05984
ACVR2B-AS1	0.797884	1.01653	1.43417	1.27617	1.19693	1.23765
ACVRL1	0.23818	0.225142	0.428505	0.460322	0.285282	0.219561
ACY1	15.8823	14.955	13.064	11.8959	14.234	15.8414
ACY3	0	0	0	0	0	0
ACYP1	17.8676	18.0804	27.6992	27.941	28.3866	29.0574
ACYP2	1.56761	1.7963	3.68945	3.64698	3.10519	3.19157
ADA	12.7776	12.2294	14.1401	15.0681	13.766	14.2706
ADAD1	0	0	0	0	0	0
ADAD2	0	0	0.017974	0	0	0
ADAL	4.06117	4.25648	3.82658	3.87688	4.15194	4.06137
ADAM10	9.02675	9.10872	8.83616	8.28121	7.29359	7.64185
ADAM11	6.21465	6.30576	5.92578	5.55229	6.15932	5.94111
ADAM12	0.0173861	0.0172548	0.0648724	0.0519963	0.0298251	0.0254581
ADAM15	19.8701	19.5419	23.9331	22.822	23.1901	23.03
ADAM17	10.6565	10.3181	16.6194	16.4378	14.5381	14.629
ADAM18	0	0	0	0	0	0
ADAM19	2.27188	2.06063	2.31491	2.33097	1.88615	1.81721
ADAM1A	2.36636	2.10401	1.68243	1.73433	1.91372	1.7921
ADAM2	0	0	0	0	0	0
ADAM20	0.027896	0	0.029026	0.056186	0.041052	0.095606
ADAM20P1	0.057594	0.050791	0.395763	0.416478	0.629145	0.756999
ADAM21	0.377587	0.202595	0.287582	0.355725	0.284304	0.18789
ADAM21P1	0.019006	0.028222	0.050527	0.048197	0.09292	0.022208
ADAM22	3.30887	2.83675	2.10969	2.25526	2.19964	2.10421
ADAM23	5.17317	4.71521	4.07878	4.30321	3.89419	3.74532
ADAM28	0	0	0	0	0	0
ADAM29	0	0	0.024077	0	0	0
ADAM30	0	0	0.013841	0	0	0
ADAM32	0.070975	0.077752	0.296646	0.217423	0.167842	0.141166
ADAM33	0	0	0	0	0	0
ADAM3A	0	0	0	0	0	0
ADAM5	0	0	0	0	0	0
ADAM6	0	0	0	0	0	0
ADAM7	0	0	0	0	0	0
ADAM8	0.944923	0.847449	0.515985	0.571516	0.714848	0.771119
ADAM9	24.8007	25.7608	21.2455	20.9596	21.8785	20.096
ADAMDEC1	0	0	0	0	0	0
ADAMTS1	20.3854	19.701	26.7579	25.7694	23.5401	23.4884
ADAMTS10	0.409931	0.294196	1.14825	1.27285	1.13826	1.08795
ADAMTS12	0	0.035018	0.016718	0	0.015373	0
ADAMTS13	1.88077	2.11995	3.41747	3.02791	3.29769	3.53651
ADAMTS14	0.062848	0.014639	0.110075	0.101249	0.050391	0.05175
ADAMTS15	0.7683	0.786879	0.486129	0.368713	0.645348	0.497536
ADAMTS16	0	0	0.037465	0.051621	0.102249	0.093274
ADAMTS17	2.29497	2.23008	1.80143	1.9588	1.56208	1.56477
ADAMTS18	0	0.013039	0.086143	0.046764	0.032135	0.030782
ADAMTS19	1.17866	1.39613	1.42765	1.27612	1.08953	0.846083
ADAMTS19-AS1	1.13922	1.06334	0.841935	0.699074	0.680185	0.880643
ADAMTS2	0.969937	0.899187	0.77929	0.923874	0.812722	0.883757
ADAMTS20	0.756298	0.579725	0.57588	0.477194	0.507037	0.594752
ADAMTS3	3.26115	3.21378	1.75556	1.65481	1.74277	1.72483
ADAMTS4	0.035959	0	0.184881	0.232069	0.117172	0.157351
ADAMTS5	0.156491	0.127585	0.112154	0.117529	0.111994	0.118142
ADAMTS6	0.311768	0.307569	0.309957	0.300721	0.346366	0.356239
ADAMTS7	0.703167	0.672626	1.32982	1.31317	1.40185	1.41322
ADAMTS7P1	0.0037695	0.0034555	0.0062225	0.0063895	0.003808	0.004935
ADAMTS8	0.111312	0.314319	0.253105	0.219899	0.330187	0.172796
ADAMTS9	1.58319	1.52237	1.98711	1.716	1.39186	1.27883
ADAMTS9-AS1	0.019819	0.048022	0	0.030154	0.029068	0.045837
ADAMTS9-AS2	0	0	0.037174	0	0.051273	0
ADAMTSL1	0.021843	0.0271165	0.0437116	0.0343514	0.0356683	0.0512172
ADAMTSL2	0	0	0	0	0	0
ADAMTSL3	0.055247	0.0812756	0.0815051	0.0804865	0.173353	0.0618926
ADAMTSL4	0.164562	0.23321	0.415807	0.430321	0.392746	0.236752
ADAMTSL4-AS1	0.034765	0.049164	0	0.085876	0.137029	0.106661
ADAMTSL5	0.391766	0.458532	0.632899	0.708463	0.848075	0.723394
ADAP1	4.24523	3.82136	5.72014	5.0718	4.8406	5.74887
ADAP2	2.98514	3.41853	4.32828	4.15094	4.23645	4.10259
ADAR	59.9709	59.829	48.4058	47.7053	49.1521	47.6268
ADARB1	4.11996	3.92966	3.73158	3.30432	3.03165	3.40564
ADARB2	0	0	0	0	0.008993	0
ADARB2-AS1	0	0	0	0	0	0
ADAT1	5.64608	5.74148	4.21365	3.93912	4.18449	4.45575
ADAT2	7.19368	7.16388	7.51812	7.44158	6.90571	6.54781
ADAT3	1.22686	1.04164	3.21393	2.2444	3.93513	4.14095
ADCK1	8.55594	8.76884	4.67412	5.64114	6.01539	5.66634
ADCK2	24.3986	24.0711	25.5399	25.4624	25.5983	26.5212
ADCK3	45.9595	44.5309	55.7994	55.0712	40.247	39.6052
ADCK4	10.5061	9.3754	11.944	11.2154	10.6396	10.33
ADCK5	2.15089	2.36302	2.26946	2.18213	2.48738	2.57983
ADCY1	3.70724	3.79526	2.96474	2.80763	2.50086	2.37456
ADCY10	0	0.035245	0.422674	0.406719	0.541969	0.777941
ADCY10P1	0.958171	0.847036	0.737726	0.894855	0.658171	0.837789
ADCY2	0	0	0	0.006028	0.017433	0.010416
ADCY3	13.615	14.2112	17.3018	17.3769	16.5663	16.8295
ADCY4	0	0	0	0	0	0
ADCY5	0.372763	0.33896	0.626008	0.601986	0.559405	0.672261
ADCY6	7.6953	7.53671	11.8966	12.1479	11.3805	11.7801
ADCY7	2.58151	2.3453	3.34203	3.6107	3.13598	3.19809
ADCY8	0	0	0.013569	0	0	0.019492
ADCY9	5.00679	4.48406	7.11297	6.31612	5.39689	5.60729
ADCYAP1	0	0	0	0	0	0
ADCYAP1R1	3.02522	2.99735	3.55826	3.12783	3.06075	3.35591
ADD1	28.9799	29.0648	25.9317	26.7515	24.6945	25.047
ADD2	8.02337	7.63636	9.90649	9.22272	8.33185	8.00433
ADD3	18.2412	18.7875	16.362	11.6943	11.1789	13.2302
ADD3-AS1	0.167335	0.13553	0.177942	0.092274	0	0.159973
ADGB	0	0	0	0	0	0
ADGRA1	0	0.0180273	0	0.0183795	0	0.0106395
ADGRA1-AS1	0	0	0	0	0	0
ADGRA2	3.08623	3.04196	3.35996	3.07558	3.19126	3.13812
ADGRA3	8.51236	9.40903	6.9554	6.67788	6.98425	6.66575
ADGRB1	0.952167	0.88434	1.28404	1.41619	1.42647	1.56192
ADGRB2	4.25342	4.48968	6.7234	6.72042	6.83123	7.32372
ADGRB3	1.38591	1.20806	1.26601	1.22842	1.23849	0.889565
ADGRD1	0	0	0.023075	0.042627	0.021218	0.016819
ADGRE1	0.0240092	0	0	0.0789061	0	0
ADGRE2	0.054076	0.078329	0.200541	0.131572	0.145442	0.170313
ADGRE3	0	0	0	0	0	0
ADGRE4P	0	0	0.045474	0.086609	0	0.024984
ADGRE5	4.67407	4.54634	7.95268	7.4996	7.21849	7.0233
ADGRF1	0	0	0	0	0	0
ADGRF2	0	0	0	0	0.007428	0
ADGRF3	0.0827752	0.0618303	0.142899	0.201458	0.184871	0.176508
ADGRF4	0	0	0	0.018739	0.024085	0
ADGRF5	0.0193356	0	0	0	0	0
ADGRG1	0	0	0.326462	0.320321	0.291609	0.175195
ADGRG2	0.505337	0.603403	0.808763	0.76914	0.625518	0.661971
ADGRG3	0.029171	0.028733	0.085056	0.029442	0	0.051128
ADGRG4	0	0.005823	0.01668	0	0.007669	0
ADGRG5	0	0	0	0.00980699	0.0283606	0
ADGRG6	0.562001	0.684596	0.78094	0.891748	0.929865	0.675721
ADGRG7	0	0	0	0	0	0
ADGRL1	9.8694	9.11949	10.9816	10.3446	10.2466	10.2549
ADGRL2	15.0254	15.5959	12.3622	11.8963	11.5611	10.7823
ADGRL3	2.96179	3.03481	2.91701	3.02273	2.34816	1.93517
ADGRL3-AS1	0	0	0	0	0	0
ADGRL4	0	0.010652	0	0	0	0
ADGRV1	1.09216	0.967125	1.1259	1.13885	1.22606	1.04638
ADH1A	0	0.025701	0	0	0	0
ADH1B	0	0	0	0	0	0
ADH1C	0	0	0	0	0	0
ADH4	0	0	0	0	0	0
ADH5	78.8846	79.1275	49.2671	51.7616	55.133	56.7654
ADH6	0.0854281	0.0497276	0.0830307	0.0633137	0.118031	0.0945159
ADH7	0	0	0	0	0	0
ADHFE1	0.424117	0.493328	0.594665	0.374892	0.624684	0.487005
ADI1	32.8463	33.7813	15.0042	14.891	17.5816	18.2951
ADIG	0	0	0	0	0	0
ADIPOQ	0	0	0	0.008534	0	0
ADIPOQ-AS1	0	0	0	0	0	0
ADIPOR1	58.625	60.093	68.799	68.6639	71.2026	71.4064
ADIPOR2	30.0572	28.7701	34.9449	34.1293	29.7123	28.8505
ADIRF	0	0	0	0	0	0
ADK	24.0381	22.4743	23.8802	25.5036	25.191	24.7197
ADM	1.02698	1.31873	7.3756	5.77946	5.77815	5.59034
ADM2	0.344046	0.337421	2.02834	2.15481	2.51446	2.75875
ADM5	1.11095	1.30657	1.26667	1.20601	1.3461	1.17335
ADNP	21.3561	22.3072	25.6477	25.0725	26.5921	25.4171
ADNP2	10.0643	10.1042	22.5961	22.5997	23.278	22.6926
ADNP-AS1	0.80273	0.613579	1.70372	1.53221	1.37772	1.40512
ADO	13.2201	13.1014	18.083	19.5458	16.524	15.2228
ADORA1	0.87176	1.03476	1.30449	1.4681	1.04023	0.890584
ADORA2A	0	2.20626	4.45556	0	0.12301	0.182723
ADORA2A-AS1	0.154276	0.0920465	0.0915843	0.0653423	0.0956107	0.035177
ADORA2B	9.19827	8.4819	9.08269	8.25853	8.16612	7.79715
ADORA3	0	0	0	0	0	0
ADPGK	29.0858	28.9043	30.199	30.4093	29.9583	27.5602
ADPGK-AS1	0.02853	0.032764	0.149379	0.097606	0.161913	0.136192
ADPRH	0	0	0.016871	0.032185	0.031025	0.012358
ADPRHL1	1.71347	1.69224	1.16825	1.45004	1.43587	1.10541
ADPRHL2	22.7225	23.2172	35.5597	35.5753	30.8663	32.2726
ADPRM	3.6714	3.49751	11.4092	10.4689	10.423	12.1067
ADRA1A	0	0	0.0116325	0	0.0106961	0
ADRA1B	0.146858	0.195662	0.163332	0.322991	0.320646	0.363599
ADRA1D	0.029215	0.01446	0.0466	0.029486	0	0
ADRA2A	0.010055	0	0.010693	0	0	0.058509
ADRA2B	0.023167	0.051371	0.049271	0.175421	0.088005	0.027069
ADRA2C	5.27167	5.39485	7.71807	7.84935	5.89618	6.91964
ADRB1	0.244927	0.188174	0.231078	0.324628	0.199441	0.277918
ADRB2	0.874795	0.785931	1.10648	1.1011	0.81528	0.644447
ADRB3	0	0	0	0	0	0
ADRBK1	26.3447	25.3682	22.3603	21.6205	24.4532	24.5017
ADRBK2	4.77162	4.7591	4.26661	4.07527	4.33583	4.20858
ADRM1	74.28	69.8774	80.8308	82.894	79.0678	82.0524
ADSL	158.271	159.28	126.94	132.609	134.904	145.005
ADSS	39.6276	39.4939	31.8781	32.2344	33.7225	30.7166
ADSSL1	1.57469	1.32961	1.536	1.4875	1.37234	1.77109
ADTRP	0	0	0	0.031891	0	0
AEBP1	0.057539	0.021134	0.009831	0.088471	0.047223	0.065816
AEBP2	6.52208	6.87349	11.0631	9.92246	11.3566	10.3187
AEN	34.8562	35.3466	149.094	149.879	152.302	161.719
AES	49.1363	49.7341	58.5428	61.9765	57.2833	35.3152
AFAP1	3.27609	3.27968	2.63076	2.74735	2.53945	2.29664
AFAP1-AS1	0.081307	0.053698	0.033803	0.09434	0.066887	0.045538
AFAP1L1	2.70662	2.60328	2.7982	2.72153	2.48244	2.32736
AFAP1L2	0.450293	0.43576	0.7391	0.75697	0.657974	0.552043
AFF1	5.73262	5.20416	6.58025	6.52079	5.72448	5.18468
AFF2	0.388676	0.412518	0.375381	0.346674	0.289889	0.291102
AFF3	2.27666	2.29706	2.003	2.21417	1.93022	1.58167
AFF4	10.6883	10.4962	22.0409	20.3304	23.9073	21.5136
AFG3L1P	11.6934	11.4188	8.87556	8.90881	9.23159	10.4276
AFG3L2	31.8848	32.3729	26.6063	26.7085	26.1214	26.192
AFM	0	0	0	0	0	0
AFMID	12.1219	11.6334	11.5106	11.6387	9.81289	9.26173
AFP	0	0	0	0	0	0
AFTPH	5.48484	6.0463	13.7186	13.6415	13.6256	13.2691
AGA	13.0314	12.7939	6.94899	7.02616	8.38113	9.15784
AGAP1	4.16466	4.25636	4.10049	3.86603	3.81958	3.65497
AGAP11	0.753928	0.768097	1.63973	1.65672	1.70452	1.89326
AGAP1-IT1	0.029325	0.279556	0.550547	0.199982	0.086021	0.40912
AGAP2	0.774227	0.791755	1.6362	1.42735	1.5233	1.32519
AGAP2-AS1	6.12918	6.38727	6.88953	6.27153	6.40608	6.49343
AGAP3	21.8235	22.0126	23.1284	21.4085	20.996	21.8611
AGAP4	4.15397	3.94902	4.7986	4.67575	5.37791	5.76598
AGAP5	3.9187	3.57234	3.32732	3.51389	3.98517	3.97576
AGAP6	8.32153	8.26585	12.9143	12.9183	14.1889	14.7351
AGAP7P	2.85206	2.82973	3.38798	3.45403	3.61462	4.10641
AGAP9	7.73825	7.12284	7.07795	6.55011	7.54356	7.84148
AGBL1	0	0	0	0	0	0
AGBL1-AS1	0	0	0	0	0	0
AGBL2	0	0	0	0	0	0
AGBL3	0.528919	0.443367	1.28209	1.00437	1.59683	1.33515
AGBL4	0.013033	0.038706	0	0	0	0.022843
AGBL4-IT1	0	0	0	0	0	0
AGBL5	31.7847	31.8326	26.2687	26.6343	24.9255	26.8333
AGBL5-AS1	0	0	0	0	0	0
AGER	0.182053	0.171845	0.202334	0.198104	0.202913	0.233115
AGFG1	8.65504	8.65413	11.2907	11.963	10.7886	10.6318
AGFG2	1.64528	1.55814	1.56385	1.7516	1.71897	1.82912
AGGF1	13.824	14.166	8.58601	8.85464	11.2097	10.7086
AGK	38.5186	40.525	35.7543	33.8856	35.1269	31.6213
AGL	9.13924	8.97007	7.8723	7.54685	7.13494	7.11982
AGMAT	0.437094	0.229912	0.220423	0.214459	0.225527	0.151342
AGMO	0	0	0	0	0	0
AGO1	7.7915	7.78285	6.02697	5.70813	5.91868	5.96048
AGO2	6.71316	6.43044	8.72452	9.15791	8.28828	8.22534
AGO3	3.67221	3.36497	7.43879	7.62209	7.32877	7.44946
AGO4	4.06577	3.71726	6.45537	6.67781	6.14869	5.70152
AGPAT1	7.75094	7.64629	6.75964	6.57592	6.48054	6.53618
AGPAT2	23.4397	20.2794	16.355	14.3812	16.6528	17.469
AGPAT3	15.9954	15.2876	12.187	11.4118	12.1105	11.9414
AGPAT4	3.89839	3.60112	4.84346	4.83296	4.52629	5.02187
AGPAT4-IT1	0.231219	0.166616	0.430674	0.476755	0.45567	0.466835
AGPAT5	9.74691	9.41464	8.90815	7.90898	8.56575	7.76478
AGPAT6	18.2521	19.0549	14.5146	14.0005	13.8534	14.6822
AGPAT9	4.38759	4.17766	7.17889	7.21958	5.46968	5.7236
AGPS	16.7272	16.7814	15.2526	15.3738	16.6799	15.1322
AGR2	0	0	0	0	0	0
AGR3	0	0	0	0	0	0
AGRN	6.52598	6.00198	6.66239	5.69883	5.23544	5.63591
AGRP	0	0	0	0	0.068972	0
AGT	0	0	0	0	0.014754	0
AGTPBP1	16.7703	16.4083	21.6104	22.8786	20.2699	20.1142
AGTR1	0.498645	0.611775	0.56311	0.668045	0.799566	0.406541
AGTR2	0	0	0	0	0	0
AGTRAP	31.6814	31.1776	23.1372	22.7044	21.1553	21.7808
AGXT	0	0	0	0	0	0
AGXT2	0	0	0	0	0	0
AHCTF1	9.74526	9.36431	12.3595	12.1638	11.5085	10.8857
AHCTF1P1	1.77025	1.77754	2.3578	2.19753	2.30086	2.19126
AHCY	193.608	189.056	151.851	156.439	144.349	157.85
AHCYL1	31.6443	31.404	40.3534	39.7747	42.083	40.1484
AHCYL2	4.86246	4.97054	6.13207	6.39746	5.26049	5.36524
AHDC1	1.35952	1.37869	1.72487	1.74587	1.49586	1.61471
AHI1	4.60684	4.35684	5.76437	5.42964	5.12704	4.79603
AHNAK	3.51573	3.23799	4.94985	4.70923	4.08986	3.84489
AHNAK2	0.557444	0.578059	0.703415	0.708258	0.580861	0.459096
AHR	2.14905	2.07296	3.99044	4.21818	4.19976	3.74517
AHRR	4.67834	4.40899	6.10214	5.70001	5.97834	5.97022
AHSA1	188.225	186.015	167.474	171.976	165.591	175.154
AHSA2	14.1392	14.0277	18.854	19.0587	23.0839	22.2465
AHSG	0	0	0	0	0.024208	0
AHSP	0	0	0	0	0	0
AICDA	0	0	0.029643	0	0	0
AIDA	19.5139	19.051	17.934	17.6738	16.9554	15.9941
AIF1	0	0	0.00907377	0.0126837	0.00492914	0
AIF1L	16.7517	16.5105	10.3868	9.87893	10.7128	11.2799
AIFM1	67.8462	66.1783	44.7282	42.4254	43.0829	42.8637
AIFM2	0.478943	0.473641	0.787716	0.670715	0.556656	0.586785
AIFM3	0	0.096106	0.0748849	0.0468774	0	0
AIG1	8.61396	9.74144	5.95863	5.60433	6.2881	6.17712
AIM1	0.100606	0.073248	0.1263	0.13444	0.073209	0.096514
AIM1L	0.218442	0.263907	0.78089	0.678856	0.589385	0.530353
AIM2	0	0	0	0	0	0
AIMP1	22.5295	23.6594	24.7063	24.8868	22.9982	21.118
AIMP2	63.3015	61.4259	34.182	34.0834	38.2534	34.1239
AIP	38.1347	38.3731	40.1179	40.6323	38.0312	44.9257
AIPL1	0	0	0	0.0164863	0	0
AIRE	0	0	0	0	0	0
AIRN	0	0.043804	0.014202	0.009031	0.017237	0
AJAP1	0	0	0	0	0	0
AJUBA	4.34283	4.33396	8.81351	9.01401	9.47244	9.53533
AK1	16.9874	18.069	18.9712	19.2395	18.7485	22.0549
AK2	33.1339	62.8093	63.0941	64.0201	61.6939	60.5975
AK3	8.10078	8.14239	11.4089	11.2162	10.1571	8.54177
AK4	10.7465	10.5389	13.1841	12.8267	12.2786	11.4374
AK5	0.238242	0.307962	0.340465	0.358763	0.338975	0.35563
AK6	36.8308	36.3248	32.2608	36.915	37.2422	38.6045
AK7	0.519517	0.492399	0.798664	0.837441	0.57452	0.575826
AK8	1.09391	1.1805	1.27549	0.855313	0.695833	0.791223
AK9	0.660763	0.607829	0.695973	0.646865	0.687	0.618572
AKAP1	31.0126	31.2348	24.5349	23.4403	21.5953	22.4278
AKAP10	8.97505	8.68934	15.0793	15.8394	15.544	16.1538
AKAP11	6.03894	5.84267	6.41774	6.07315	6.02427	5.4357
AKAP12	18.5138	18.4443	19.2756	19.4099	19.4342	18.6274
AKAP13	4.51128	4.47271	4.47122	4.6248	3.66619	3.62877
AKAP14	0	0	0.0722891	0	0	0
AKAP17A	7.85641	7.67206	21.0846	20.8949	18.3914	19.2388
AKAP2	5.67807	5.49252	2.64354	4.98067	4.8012	0
AKAP3	1.19066	1.06453	0.908344	1.09974	0.820965	0.887596
AKAP4	0	0	0	0	0	0
AKAP5	1.32811	1.39031	1.28155	1.16679	1.22572	1.07512
AKAP6	0.39352	0.507664	0.424245	0.418632	0.342507	0.325713
AKAP7	3.06894	3.36053	2.63152	2.39671	2.60764	2.42796
AKAP8	15.1626	14.646	16.1419	16.2261	14.0424	15.1979
AKAP8L	24.511	24.235	68.6471	70.027	67.5341	72.8199
AKAP9	6.37484	5.62838	5.62325	5.40292	6.00512	5.25769
AKIP1	14.8799	14.4193	14.3834	14.921	15.1495	18.0269
AKIRIN1	41.3128	42.4345	67.4042	67.6083	64.4145	58.5849
AKIRIN2	27.8927	28.3097	53.1082	53.1013	57.7842	56.437
AKNA	0.415132	0.358408	1.41691	1.18768	1.48694	1.47062
AKNAD1	0	0	0.0254999	0	0	0
AKR1A1	49.8125	49.0693	44.6335	45.0509	49.2317	52.2598
AKR1B1	236.911	233.206	147.286	147.536	137.469	131.33
AKR1B10	0	0	1.09493	1.19184	1.1523	1.00887
AKR1B15	0	0	0	0.022431	0	0
AKR1C1	0.362417	0	0.190192	0.069226	0	0
AKR1C2	0.0921639	0.102833	0.077973	0.0285216	0.0569573	0.0820265
AKR1C3	0.0852293	0.0600329	0.0697167	0.0976906	0	0.0517084
AKR1C4	0	0	0	0	0	0
AKR1C6P	0	0	0	0	0	0
AKR1C8P	0	0	0	0	0	0
AKR1D1	0	0	0.030562	0.051017	0.056205	0.074012
AKR1E2	0	0	0	0	0	0
AKR7A2	29.842	27.745	17.0117	15.1256	15.9961	16.2247
AKR7A2P1	0.387963	0.392205	0.44477	0.349371	0.332758	0.494558
AKR7A3	1.09486	0.896516	0.855796	0.651389	1.13623	1.00515
AKR7L	1.10269	1.03957	0.645977	0.800215	0.982138	0.953932
AKT1	44.3509	42.7556	45.7103	45.1885	42.6769	44.1615
AKT1S1	20.4066	19.9986	11.0743	18.7723	17.8119	17.1601
AKT2	21.1146	20.1161	17.9324	16.8443	16.6999	17.1308
AKT3	13.1259	13.4849	17.8082	16.8851	15.8362	15.876
AKTIP	7.89448	7.48609	10.291	10.0581	10.0995	8.85169
ALAD	10.8859	10.9155	12.713	13.1385	11.5626	10.4276
ALAS1	26.7343	25.6985	55.1939	56.2848	56.8753	59.0542
ALAS2	0	0	0.0520172	0.0361403	0	0.0390582
ALB	0	0.068626	0.055289	0.237102	0.059313	0.05731
ALCAM	10.6235	10.6214	10.5263	10.7682	9.82952	8.81802
ALDH16A1	8.52929	7.56631	4.80649	4.86449	5.03409	4.96114
ALDH18A1	77.8163	77.5455	65.0551	63.1654	65.3981	64.9225
ALDH1A1	0.325322	0.194951	0.113275	0.298721	0.281291	0.230495
ALDH1A2	11.9567	12.1799	8.12378	8.34537	8.57959	8.04519
ALDH1A3	0.997282	1.0955	1.5294	1.20159	1.32236	1.35022
ALDH1B1	28.7881	29.3636	20.6325	21.4328	21.7258	22.8994
ALDH1L1	0	0.0269878	0.189971	0.306438	0.128627	0.246999
ALDH1L1-AS1	0	0	0	0	0	0
ALDH1L1-AS2	0	0	0	0	0	0
ALDH1L2	12.8542	12.7474	11.735	11.1419	12.54	11.3205
ALDH2	39.8661	37.1955	26.108	25.148	23.6859	25.0333
ALDH3A1	0.474018	0.3619	0.350934	0.48467	0.732374	0.664517
ALDH3A2	23.6838	23.5596	15.6817	16.2451	16.7218	16.8117
ALDH3B1	0.362342	0.167933	0.29255	0.444293	0.334178	0.327069
ALDH3B2	0	0	0	0	0	0
ALDH4A1	8.16717	7.4095	4.6188	4.19769	4.40793	4.1645
ALDH5A1	12.5688	11.7146	7.73355	8.002	7.91296	7.28452
ALDH6A1	8.11128	7.69123	5.13066	4.83239	5.66144	5.24303
ALDH7A1	36.799	38.0922	23.7098	23.9641	23.7437	24.0611
ALDH8A1	0.629723	0.782621	2.69322	2.51775	3.34968	3.84698
ALDH9A1	62.9867	63.7759	48.2293	50.1606	48.6071	48.5813
ALDOA	371.958	369.259	326.143	320.027	327.782	341.885
ALDOB	0	0	0.10242	0.30819	0.237424	0.266878
ALDOC	4.85718	5.3078	8.21075	8.06931	9.21686	10.3048
ALG1	9.6499	9.78559	5.21026	4.66824	5.16545	5.15928
ALG10	4.93514	5.5437	2.99133	2.99606	3.76251	2.6087
ALG10B	4.33726	4.34858	3.30544	3.30371	3.30299	2.68529
ALG11	4.68679	4.28471	4.34333	3.92188	4.43345	3.86501
ALG12	13.4447	13.0614	17.4411	15.8527	14.9532	15.666
ALG13	12.7058	13.2258	10.8628	11.2762	11.4932	10.621
ALG14	19.5507	20.088	14.8098	13.374	12.6791	14.391
ALG1L	2.57414	3.51584	1.29291	1.92287	1.74839	1.07182
ALG1L2	0	0	0	0	0	0
ALG1L9P	0.120672	0.0703986	0.166471	0.293487	0.246003	0.194811
ALG2	11.6551	11.1546	13.1873	13.2115	11.3282	10.3615
ALG3	27.6591	29.8897	25.3335	25.4825	20.573	22.3073
ALG5	30.3723	32.6806	32.7501	34.8308	33.3304	30.9587
ALG6	19.7285	20.552	10.7001	11.103	10.43	9.02551
ALG8	41.5355	40.667	34.7351	34.0048	36.1778	34.084
ALG9	4.95966	4.25811	5.93244	4.78629	5.50573	5.16751
ALK	0	0	0.02644	0	0.012034	0
ALKBH1	9.24019	9.02805	15.7092	15.6409	16.8417	17.1139
ALKBH2	32.2137	33.7169	30.2273	28.3315	31.474	31.3478
ALKBH3	22.1257	21.0397	28.9975	31.1323	27.1694	28.2385
ALKBH3-AS1	0	0.020006	0.096706	0.080723	0.052153	0
ALKBH4	9.19645	9.59572	12.3414	12.3467	10.3127	10.6459
ALKBH5	41.8515	40.1435	46.7131	46.8382	44.7421	44.276
ALKBH6	8.62729	8.50694	8.26334	9.70593	7.65088	7.9213
ALKBH7	8.20238	6.87948	4.87079	5.11359	5.13162	4.64812
ALKBH8	8.51362	8.85958	7.56175	7.52397	6.86354	6.11047
ALLC	0.026969	0	0	0.054712	0	0
ALMS1	4.36738	4.19678	3.78145	3.45074	3.62218	3.37133
ALMS1-IT1	0.709555	0.774452	3.35857	3.07437	2.1477	1.97121
ALMS1P	0.057306	0	0	0	0	0
ALOX12	0.548757	0.327986	0.299993	0.353253	0.290276	0.240067
ALOX12-AS1	2.23072	1.94342	2.81854	2.28577	2.77662	2.33748
ALOX12B	0	0	0.156908	0.249368	0.311996	0.298794
ALOX12P2	0	0.0257438	0	0	0	0.04558
ALOX15	0.028874	0	0.100289	0.106536	0.085124	0.126813
ALOX15B	0.128807	0.140827	0.197892	0.137784	0.042076	0
ALOX15P1	0.23372	0	0.388236	0.328868	0.141095	0.303357
ALOX5	0.164446	0.238317	0.129361	0.190467	0.283895	0.132371
ALOX5AP	0	0	0.0652155	0.0933119	0	0
ALOXE3	0.309607	0.372449	0.662661	0.51053	0.722674	0.750135
ALPI	0	0	0	0	0	0
ALPK1	1.44159	1.39273	1.49563	1.28936	1.0599	1.11097
ALPK2	0.057775	0.01579	0.022635	0.037878	0.033906	0.012155
ALPK3	0.11572	0.089115	0.29571	0.300869	0.179563	0.238792
ALPL	2.09808	2.33191	1.92739	2.16698	2.08524	2.07903
ALPP	0	0	0.024283	0	0	0
ALPPL2	0	0	0.032877	0	0	0
ALS2	5.57101	5.54913	8.21265	8.07611	7.29374	7.67536
ALS2CL	0.308938	0.322148	0.484807	0.5543	0.540109	0.64338
ALS2CR11	0.0281533	0.010409	0	0	0.0128526	0.0215013
ALS2CR12	0.0445063	0.127539	0.131609	0.317117	0.308527	0.181827
ALX1	8.82113	8.02442	4.28594	4.48239	4.92403	4.25297
ALX3	3.06205	3.08955	3.1373	2.86633	2.5984	2.52494
ALX4	4.37667	4.04614	4.41112	4.01524	3.9603	3.71886
ALYREF	140.559	139.885	127.642	125.047	118.517	128.862
AMACR	4.93366	4.74858	4.42805	4.09952	4.26045	3.89073
AMBN	0.581816	0.346226	0.454661	0.493084	0.425105	0.159103
AMBP	0	0	0	0	0	0
AMBRA1	9.56926	9.75499	14.5938	14.3584	16.3868	16.3019
AMD1	67.3747	66.1643	74.967	74.3515	80.8007	73.6232
AMDHD1	0.268191	0.262961	0.319895	0.384148	0.318688	0.428406
AMDHD2	5.06118	4.44836	3.13313	2.82278	3.31511	3.47737
AMELX	0	0	0	0	0	0
AMELY	0	0	0	0	0	0
AMER1	4.29244	4.0511	3.96063	3.89138	4.63742	4.47263
AMER2	0.007344	0.012723	0.062479	0.074497	0.137952	0.061336
AMER3	0	0	0.0441368	0.018305	0.0470542	0.0351431
AMFR	28.41	27.8035	39.077	38.9439	38.5277	41.4051
AMH	3.15532	2.83132	1.49583	1.9262	1.96283	2.24215
AMHR2	1.07277	1.01547	0.988282	1.08822	1.09842	1.15666
AMICA1	0	0	0	0.0485283	0	0
AMIGO1	1.34387	1.23438	2.16276	2.06318	2.0904	2.12325
AMIGO2	0.411511	0.315158	0.675525	0.589555	0.641006	0.436953
AMIGO3	3.50647	3.43844	4.00727	4.27729	5.14396	5.08729
AMMECR1	9.62916	9.75208	5.16992	4.99897	5.63935	5.15637
AMMECR1L	12.1726	12.3656	16.7538	16.281	15.9033	15.4304
AMN	0	0	0	0	0	0
AMN1	3.31172	3.2137	4.61936	4.1096	3.23374	2.93957
AMOT	122.5	120.199	65.3997	63.7358	56.3593	54.9576
AMOTL1	9.98237	9.7433	10.4065	10.0902	9.30145	8.89998
AMOTL2	4.04466	4.10576	13.2739	13.0577	16.7066	17.3834
AMPD1	0	0	0	0	0.02374	0
AMPD2	16.1137	16.2551	19.4084	19.7145	18.6918	19.2551
AMPD3	0.0858833	0.112705	0.314575	0.274638	0.308779	0.329597
AMPH	3.39413	3.61406	2.34872	2.35098	1.99108	2.13346
AMT	1.37042	1.81416	1.8038	1.67143	1.74488	2.27604
AMTN	0	0	0	0	0	0
AMY1A	0	0	0	0	0	0
AMY1B	0	0	0	0	0	0
AMY1C	0	0	0	0	0	0
AMY2A	0	0	0	0	0	0
AMY2B	1.45985	1.66448	1.32301	1.5904	1.24121	1.23653
AMZ1	0.00861986	0	0.0412471	0.0262296	0.0252849	0.0299125
AMZ2	50.8827	50.548	45.6733	44.8194	48.9039	41.909
AMZ2P1	3.36528	3.28018	4.53852	5.11161	5.10291	4.45093
ANAPC1	18.4989	18.4487	16.1215	16.305	16.8581	17.0978
ANAPC10	8.9223	9.16574	9.99901	11.7103	11.6677	11.4445
ANAPC11	64.1807	63.1189	54.6533	53.4644	50.1825	53.885
ANAPC13	35.9921	33.7855	30.8937	31.231	32.6511	32.9752
ANAPC15	40.0536	37.8931	19.7777	21.7479	20.3358	22.9608
ANAPC16	25.1057	24.7152	20.6538	20.2355	21.9692	20.4798
ANAPC1P1	0	0	0	0	0	0
ANAPC2	19.1176	17.9894	15.7157	13.8808	15.97	16.8167
ANAPC4	15.4066	15.5693	12.231	12.4246	11.2756	10.782
ANAPC5	101.452	91.8551	68.2957	60.9362	59.2311	66.6365
ANAPC7	39.2289	39.6301	34.0644	35.2127	35.6105	36.059
ANG	2.09026	2.44743	2.65832	2.89068	2.45894	2.39336
ANGEL1	18.4697	18.2465	18.75	19.352	17.5721	18.0283
ANGEL2	10.0175	10.6851	7.32599	6.68459	6.75974	5.73439
ANGPT1	0.049375	0.022217	0.076084	0.018212	0.083391	0.031364
ANGPT2	0.02951	0	0	0	0.043582	0.039029
ANGPT4	0	0	0	0	0	0
ANGPTL1	0.021965	0.032615	0.095423	0.111189	0.042954	0
ANGPTL2	0	0.032378	0.063069	0.022118	0.079952	0.076434
ANGPTL3	0.03893	0.012717	0.033922	0	0.070841	0.019911
ANGPTL4	0	0.06071	0.061609	0.08132	0	0.095545
ANGPTL5	0	0	0.057128	0.107005	0.103337	0
ANGPTL6	0.067525	0.092632	0.144729	0.05479	0.125992	0.118107
ANGPTL7	0	0.025252	0	0.034499	0	0
ANHX	0	0	0	0	0	0
ANK1	0.279209	0.289922	0.817884	0.854266	1.09852	1.18535
ANK2	2.68662	2.57613	1.9268	1.95921	2.11314	2.08642
ANK3	2.25966	2.43623	1.81913	1.93367	1.66071	1.73637
ANKAR	0.503499	0.411469	0.773856	0.632841	0.883738	0.980613
ANKDD1A	0.908261	0.830354	1.25126	0.995292	1.11165	1.13984
ANKDD1B	0.059972	0	0.084057	0.061915	0.021605	0.053492
ANKEF1	3.28963	3.16339	1.81961	1.55369	1.9559	2.09208
ANKFN1	0	0.031781	0.033884	0.040707	0	0
ANKFY1	15.9436	16.122	7.23667	14.1484	6.17306	6.21264
ANKH	6.0537	6.03854	5.15864	5.60945	4.8523	5.06057
ANKHD1	11.9922	10.9797	23.013	19.5991	18.469	22.6081
ANKHD1-EIF4EBP3	10.8777	10.7229	8.79825	11.5895	15.029	10.9637
ANKIB1	7.2308	6.91062	8.03219	7.82926	7.12165	7.08428
ANKK1	0	0.053059	0.032569	0.020335	0.044922	0.107362
ANKLE1	0.359825	0.653449	0.475489	0.365468	0.403235	0.3355
ANKLE2	24.0345	24.4304	31.1216	30.8059	31.0875	29.5462
ANKMY1	1.82531	1.85127	1.50755	1.48368	1.48258	1.65686
ANKMY2	9.99517	10.0986	15.1564	16.2229	11.2527	10.6758
ANKRA2	5.81723	5.86628	13.0444	14.6857	17.5653	16.2029
ANKRD1	0.206948	0.274486	9.26248	8.65601	3.54437	3.93188
ANKRD10	8.05666	8.15034	9.70166	10.0325	9.04135	9.00267
ANKRD11	12.504	11.8218	12.017	11.1463	12.1785	11.883
ANKRD12	1.63553	1.61729	1.49072	1.58664	1.3189	1.06299
ANKRD13A	12.8007	13.1206	17.9901	16.8376	18.8415	18.4285
ANKRD13B	4.6937	4.31993	5.49695	5.20497	5.11405	4.96193
ANKRD13C	7.96913	8.09697	11.5644	11.0555	11.4643	10.732
ANKRD13D	5.99679	6.03015	9.33575	9.57624	8.22347	9.5956
ANKRD16	5.23388	4.86782	4.82232	5.05182	4.86608	5.13193
ANKRD17	20.6694	20.056	28.7118	28.7255	29.1334	28.6856
ANKRD18A	3.80239	3.58426	6.38172	6.3527	5.80804	6.13365
ANKRD18B	2.52983	2.50796	4.92332	5.18421	4.72821	4.15509
ANKRD18DP	0.485268	0.445831	0.888641	0.891085	0.79505	0.743242
ANKRD19P	16.5932	17.0961	16.7922	17.738	16.5504	16.2801
ANKRD2	0	0	0	0	0	0
ANKRD20A1	0	0	0.423095	0.170108	0.447847	0.461801
ANKRD20A11P	0	0	0	0	0	0
ANKRD20A12P	0.606337	0.720706	2.45978	2.68845	3.09808	2.46011
ANKRD20A19P	0	0	0	0	0	0
ANKRD20A2	0	0	0.570449	0.730532	0.605909	0.749671
ANKRD20A3	0.0393447	0.135842	0.463645	0.441482	0.255925	0.231775
ANKRD20A4	0.31662	0.51348	1.36817	1.48686	1.13396	1.42461
ANKRD20A5P	0.423966	0.367887	0.68612	0.487487	0.453594	0.39038
ANKRD20A8P	0.139521	0.244561	0.836391	0.91863	1.05276	0.963134
ANKRD20A9P	0.00723	0.002042	0.004566	0.007426	0.007067	0.011419
ANKRD22	0	0	0	0	0	0
ANKRD23	1.35864	1.59573	1.45852	1.58956	1.29378	1.51918
ANKRD24	0.364062	0.34194	1.04701	0.613968	0.403031	0.445767
ANKRD26	5.25106	5.05727	4.44228	4.59298	4.77251	4.53954
ANKRD26P1	0.01272	0.012592	0.02029	0.028838	0.058458	0.044589
ANKRD26P3	0	0	0	0	0	0
ANKRD27	13.4651	14.2676	15.5583	15.5479	15.0198	14.4526
ANKRD28	10.4245	10.6336	11.2424	10.5209	10.7808	10.2722
ANKRD29	1.02775	1.16719	2.59671	2.38446	2.35879	2.40609
ANKRD30A	0	0	0	0	0	0
ANKRD30B	0	0	0	0.017026	0.016578	0
ANKRD30BL	2.44995	2.83886	2.38398	0.826379	1.41127	1.15774
ANKRD30BP2	0	0	0	0	0	0
ANKRD30BP3	0	0	0.015758	0.026455	0	0
ANKRD31	0.106455	0.082901	0.26561	0.118912	0.15639	0.126957
ANKRD32	7.40393	7.14914	10.9263	11.6746	10.5538	9.83838
ANKRD33	0	0	0	0	0	0
ANKRD33B	1.46427	1.62221	1.36295	1.34619	1.33392	1.34541
ANKRD34A	0.9945	0.899499	1.35701	1.37994	0.980644	1.21097
ANKRD34B	0.798264	0.887056	0.758777	0.893135	1.05672	0.817039
ANKRD34C	0	0	0.01527	0	0	0
ANKRD34C-AS1	0	0	0	0	0	0
ANKRD35	0	0	0.067357	0.070241	0.056048	0.027061
ANKRD36	2.49716	2.61936	4.37719	4.03404	4.24915	3.47621
ANKRD36B	2.33212	2.41443	3.88122	3.68378	3.71365	3.53079
ANKRD36BP1	3.64762	3.53605	3.89965	3.4734	3.88774	3.78859
ANKRD36BP2	0	0	0	0	0	0
ANKRD36C	1.19618	0.957003	2.58184	2.25953	2.24668	2.01024
ANKRD37	0.721895	1.47915	4.15757	3.70331	2.37107	2.50351
ANKRD39	16.4265	17.538	13.2928	12.4655	14.7939	15.6911
ANKRD40	25.2148	24.5817	24.6996	24.5493	24.0348	23.2486
ANKRD42	2.62196	2.35612	4.62604	3.4879	3.61423	4.29816
ANKRD44	0.952542	1.00982	1.37937	1.41945	1.29736	1.38902
ANKRD44-IT1	0	0	0.056559	0	0	0.036686
ANKRD45	0.018079	0	0.069149	0.028395	0.056135	0.034072
ANKRD46	12.054	12.0973	9.53437	10.1	9.60916	8.92713
ANKRD49	11.3421	11.7488	14.6363	13.937	16.5179	15.8546
ANKRD50	4.64943	4.60169	4.684	4.37795	4.22392	3.79176
ANKRD52	13.1879	13.3738	17.3634	16.9925	16.6335	16.2381
ANKRD53	0	0	0.068368	0.139002	0.140682	0.032196
ANKRD54	21.4318	20.2189	22.1763	22.2284	19.5433	21.6105
ANKRD55	0	0	0	0	0	0
ANKRD6	3.10735	2.98805	2.67053	3.1433	2.9203	3.1661
ANKRD60	0	0	0	0.023189	0	0
ANKRD61	0.438748	0.405827	0.647794	0.749252	0.609772	0.698236
ANKRD62	0	0	0	0	0	0
ANKRD62P1-PARP4P3	0	0	0	0	0	0
ANKRD63	0.051107	0.132213	0.036231	0.00864	0.094281	0.070863
ANKRD65	0	0	0.033439	0.172608	0.179189	0.103794
ANKRD66	0	0	0	0	0	0
ANKRD7	0.753038	0.69204	0.934436	1.04446	0.434665	0.494938
ANKRD9	3.11475	2.47688	4.36734	4.21184	4.42636	4.65389
ANKS1A	10.3223	10.3857	11.1727	10.5339	9.79363	9.63963
ANKS1B	0.00714241	0.0174055	0.0202519	0.0203825	0	0.0117394
ANKS3	5.45476	5.01201	9.92783	9.24567	8.96085	9.29811
ANKS4B	0	0	0.014251	0.081559	0.052414	0.031317
ANKS6	10.553	10.4394	8.30502	8.37594	8.27753	8.00541
ANKUB1	0	0	0	0	0	0.027232
ANKZF1	11.0431	11.0304	18.9299	18.2216	14.8384	15.4532
ANLN	31.0225	30.7888	32.1857	32.9394	28.9599	26.4742
ANO1	0.0307308	0	0.0285122	0.0349896	0.0374851	0.0269301
ANO10	12.5678	11.4438	8.964	8.92143	8.91221	8.09831
ANO1-AS2	0	0	0	0	0	0
ANO2	0.0667919	0.11716	0.196881	0.190495	0.143721	0.244954
ANO3	0	0	0	0	0.01283	0.022997
ANO4	0.307303	0.262354	0.800798	0.774259	0.531907	0.498316
ANO5	4.57907	4.39049	3.44306	3.2834	3.78631	3.45761
ANO6	5.70207	6.01151	7.26426	7.58365	6.17977	5.83848
ANO7	0.39371	0.329537	0.47379	0.34679	0.371035	0.257198
ANO8	2.20706	2.1537	2.77468	2.39047	2.57034	2.46961
ANO9	0	0	0	0	0	0
ANOS1	0.012336	0	0.03604	0.025025	0.024123	0.041799
ANP32A	163.428	157.333	115.501	120.07	115.391	113.316
ANP32A-IT1	0.064332	0.168139	0.164082	0.084157	0.077991	0.076278
ANP32AP1	0.88801	0.491549	0.502497	0.5936	0.469277	0.748834
ANP32B	266.379	256.731	191.847	204.818	200.733	213.271
ANP32C	0.133125	0.027341	0.02937	0.16249	0.078588	0
ANP32D	0	0.095404	0	0	0	0
ANP32E	74.0809	75.277	62.4788	59.1698	58.7289	51.1119
ANPEP	0	0	0.088043	0.070129	0.036514	0.0187
ANTXR1	8.95779	8.50749	5.84777	5.99248	5.92303	5.38964
ANTXR2	1.36077	1.47104	1.78021	1.90226	1.77083	1.59011
ANTXRL	0	0	0	0	0	0
ANTXRLP1	0	0	0	0	0	0
ANXA1	2.43193	2.35446	11.9997	11.8976	12.0585	10.4024
ANXA10	0	0	0	0	0	0
ANXA11	28.0019	27.175	18.1247	17.9001	17.8949	17.3449
ANXA13	0	0	0	0	0	0
ANXA2	67.3883	65.1997	86.9413	88.6292	67.7101	70.0559
ANXA2P1	0.141797	0.26667	0.331068	0.299917	0.322474	0.206963
ANXA2P2	12.152	12.2025	13.8776	13.8468	13.0861	10.9427
ANXA2P3	0	0	0	0	0	0.029661
ANXA2R	0.497096	0.422354	0.686271	0.311398	0.691493	0.538781
ANXA3	1.49684	1.71382	2.44069	2.51221	2.61797	2.5865
ANXA4	9.06241	9.16941	12.7346	13.1208	10.4969	12.0909
ANXA5	179.102	180.831	174.877	179.661	210.603	220.116
ANXA6	52.4213	52.1065	30.7933	31.9672	31.6553	30.6605
ANXA7	63.8355	64.8184	50.1766	52.7836	53.9872	54.3577
ANXA8	0	0	0	0	0	0
ANXA8L1	0	0	0	0	0	0
ANXA9	1.3339	1.17383	1.70668	1.39483	1.19314	1.46593
AOAH	0	0	0	0	0	0
AOAH-IT1	0	0	0	0	0	0
AOC1	0	0	0	0	0	0
AOC2	1.23947	1.15281	3.62979	3.81263	3.92206	4.37636
AOC3	0.510885	0.465042	1.16687	0.959658	1.24054	1.15426
AOC4P	0.027146	0.051141	0.12885	0.075333	0.128582	0.136825
AOX1	0	0	0	0	0	0
AOX2P	0	0	0	0	0	0
AP1AR	15.0931	15.1213	9.98027	10.6876	10.0851	10.435
AP1B1	53.2513	51.4384	46.3149	44.6107	46.1328	48.8563
AP1B1P1	0	0	0.10065	0.11836	0	0
AP1G1	21.5869	20.891	23.465	22.6346	24.3817	22.664
AP1G2	11.3207	11.7366	17.5434	18.8236	16.265	17.6059
AP1M1	38.6622	38.4193	41.1608	39.4634	35.0105	38.0018
AP1M2	0	0	0.135997	0.118216	0.148362	0
AP1S1	37.2526	39.4366	38.4606	41.4033	38.9607	37.2241
AP1S2	22.8417	22.7383	16.5637	16.4182	14.9239	13.4175
AP1S3	3.65119	4.0641	3.92505	4.02747	3.50667	2.85965
AP2A1	27.2972	25.1144	24.0117	22.9423	21.4908	23.2974
AP2A2	20.4946	21.2751	22.2285	22.9345	23.2251	23.9353
AP2B1	45.4038	44.8241	49.1922	49.1045	49.2954	48.5692
AP2M1	207.982	204.482	157.167	162.129	151.058	160.206
AP2S1	108.337	110.557	98.9499	98.0204	99.785	112.097
AP3B1	20.7799	21.3317	14.1467	13.4992	14.0817	13.1166
AP3B2	1.10814	1.24115	2.69395	2.93777	2.43406	2.99765
AP3D1	53.1419	50.9956	52.5604	49.2366	50.9135	53.1406
AP3M1	26.2807	26.8895	34.5438	33.1248	33.1641	32.4498
AP3M2	14.2931	13.9606	15.628	15.6979	14.7133	14.2121
AP3S1	40.5976	45.0907	39.3176	35.5709	34.6442	29.8361
AP3S2	12.4208	13.0252	13.3473	10.0878	7.42089	8.02371
AP4B1	9.38849	10.6994	9.64616	9.8719	8.95829	11.3591
AP4B1-AS1	0.609172	0.89844	0.880967	0.024247	0.814616	0.584517
AP4E1	3.81021	3.94018	5.48966	5.44523	5.52097	5.16184
AP4M1	6.92028	6.51371	7.41385	7.70398	6.52854	6.38796
AP4S1	1.63067	1.72195	1.25089	1.18731	1.45588	1.34067
AP5B1	5.55357	5.32393	8.51187	7.93327	9.05893	8.14985
AP5M1	13.0748	12.8794	16.2223	15.9644	16.122	14.7664
AP5S1	8.52716	8.5552	6.48377	7.36335	5.86999	6.52488
AP5Z1	3.43074	3.14648	4.57721	4.10265	4.17353	4.33714
APAF1	6.87739	6.63573	10.9732	10.9423	11.1783	10.6753
APBA1	0.349922	0.339175	0.453995	0.439477	0.291432	0.309277
APBA2	7.53415	8.01925	7.0137	6.56317	5.67171	6.39413
APBA3	4.28449	4.02908	6.65678	5.16894	6.07707	5.10744
APBB1	16.1411	15.5812	20.327	19.51	18.7186	19.0764
APBB1IP	0	0	0.031408	0.02996	0	0
APBB2	2.68982	2.74855	2.84596	2.7009	2.15583	2.28013
APBB3	9.07542	10.3489	11.0681	10.9406	11.8427	11.4507
APC	6.07983	5.61668	5.75002	5.54956	5.7653	5.19687
APC2	0.541951	0.514489	0.69926	0.624307	0.599553	0.752242
APCDD1	1.07573	1.39773	0.813365	1.03226	0.966088	0.799774
APCDD1L	0	0	0	0	0	0
APCDD1L-AS1	0	0	0	0	0	0
APCS	0	0	0	0	0	0
APEH	44.6938	44.65	39.2031	41.0812	36.9352	41.1694
APELA	0	0	0	0	0	0
APEX1	164.861	168.407	112.898	118.439	112.865	116.554
APEX2	30.0129	32.0076	37.2657	38.4966	42.9171	45.5502
APH1A	71.4361	34.8545	32.8593	36.1463	33.0952	36.2194
APH1B	3.29467	3.07423	1.46872	1.57876	1.44142	1.27784
API5	58.5263	57.6762	43.325	42.8089	45.7682	35.2519
APIP	37.9304	38.3128	28.1616	28.1627	27.5545	25.7077
APITD1	9.42452	9.7357	9.13888	8.53662	8.07844	7.94163
APITD1-CORT	1.75104	1.48605	1.07488	1.5047	2.16282	1.95576
APLF	0.737788	0.78051	1.15316	1.07812	1.16205	1.20019
APLN	0.818849	0.81976	0.696576	0.71922	0.795118	0.75411
APLNR	0	0.019892	0.010684	0	0	0
APLP1	6.6369	6.10802	9.9297	9.12084	9.17216	8.9575
APLP2	139.641	138.66	101.039	98.8662	93.5795	90.6873
APMAP	50.4708	50.7533	48.3834	47.3428	42.0485	41.9348
APOA1	0.217076	0.284511	0.274694	0.433332	0.127354	0.354592
APOA1-AS	0.103473	0	0.180858	0.29704	0.122112	0.398118
APOA1BP	122.514	118.47	82.8509	87.1763	84.0171	84.1307
APOA2	0	0	0	0	0	0
APOA4	0	0	0	0	0	0
APOA5	0	0	0.064304	0	0	0.041924
APOB	0	0	0	0	0	0
APOBEC1	0	0	0	0	0	0
APOBEC2	0.08139	0.060876	0.13044	0.06872	0.068942	0
APOBEC3A	0.053938	0	0	0	0	0
APOBEC3A_B	0	0	0	0	0	0
APOBEC3B	0.482571	0.784552	2.34272	2.76991	1.8963	1.68138
APOBEC3B-AS1	0	0	0	0.048338	0	0
APOBEC3C	26.0064	26.2982	26.5766	26.7916	29.1931	29.6035
APOBEC3D	0.450911	0.453623	0.824817	0.640858	0.697038	0.804075
APOBEC3F	0.939054	1.04877	1.72701	1.80746	1.69894	1.56145
APOBEC3G	0	0.02102	0.192307	0.404927	0.235068	0.169459
APOBEC3H	0.217363	0.199482	0.360997	0.120643	0	0.186462
APOBEC4	0.014018	0.013877	0.074386	0.056878	0.054555	0.03276
APOBR	0	0.099122	0.074589	0.082296	0.060251	0.053999
APOC1	28.2022	28.9591	30.4064	30.1222	27.5303	26.473
APOC1P1	0.21754	0.407268	0.438007	0.624502	0.651881	0.323791
APOC2	0	0	0	0	0	0
APOC3	0	0	0	0	0	0
APOC4	0	0	0	0	0	0
APOC4-APOC2	0	0	0	0	0	0
APOD	0	0	0.14659	0.13983	0.084245	0
APOE	0.694844	0.76413	1.94201	2.00655	1.83242	2.29634
APOF	0	0.022825	0.07331	0.093551	0	0.066544
APOH	0	0	0	0	0	0
APOL1	0	0	0	0	0.0261095	0
APOL2	6.19337	5.12289	7.65385	7.54119	6.17081	6.63672
APOL3	0	0	0	0	0.0185798	0
APOL4	0	0	0	0	0.021409	0
APOL5	0	0	0	0	0	0
APOL6	0	0	0.012171	0	0.018779	0.017952
APOLD1	0.999354	1.10398	1.28837	1.389	1.26106	1.28278
APOM	0.305884	0.262474	0.1913	0.220234	0.227541	0.197707
APOO	25.4929	23.7888	15.3935	17.6181	16.6717	15.8839
APOOL	6.83381	7.36329	7.79799	7.32939	7.25371	6.55952
APOOP5	0	0.03668	0.019701	0	0	0
APOPT1	4.77397	4.79803	6.42353	5.45857	5.80895	5.3268
APP	101.025	100.335	77.8409	79.3542	98.9333	78.4643
APPBP2	8.20506	8.02704	9.11671	9.06268	10.7634	8.97992
APPL1	16.1421	16.1999	15.8239	15.4294	14.5219	12.4857
APPL2	8.83463	8.91072	7.31622	7.66174	6.86294	6.30829
APRT	267.308	262.097	166.819	159.372	156.045	168.113
APTR	8.40025	8.5473	14.6017	13.883	14.4304	15.0033
APTX	26.0736	25.5158	30.9345	30.627	31.1088	30.5442
AQP1	0.208713	0.243069	1.25492	1.34568	0.987594	0.825859
AQP10	0	0	0	0	0	0
AQP11	1.30107	1.04175	0.644177	0.796678	0.892808	0.649054
AQP12A	0	0	0	0	0	0
AQP12B	0	0	0	0	0	0
AQP2	0	0	0	0	0	0.015751
AQP3	0.968692	1.0533	1.73394	1.45256	1.74377	1.91134
AQP4	0.0895022	0.103305	0.142802	0.226927	0.203057	0.0872215
AQP4-AS1	0	0	0	0	0.031838	0.019023
AQP5	0	0	0	0	0	0
AQP6	0.130447	0.07989	0	0.178458	0.050217	0.093441
AQP7	0.077515	0	0.029701	0	0.045476	0
AQP7P1	0.032027	0.019194	0.042316	0	0.02808	0
AQP7P3	0	0	0	0	0.138926	0
AQP8	0	0	0.094981	0	0.053556	0.069229
AQP9	0	0	0	0	0	0
AQR	11.9897	11.9654	11.7886	11.3487	12.7231	12.3313
AR	0.121954	0.127128	0.138205	0.127421	0.108812	0.0830889
ARAF	18.2784	17.126	14.1526	14.424	13.1653	14.6412
ARAP1	13.1255	12.8633	14.5726	14.0331	13.055	13.5268
ARAP2	1.08665	0.924602	1.47135	1.42398	1.41122	1.29582
ARAP3	0.022203	0.0622	1.02868	0.889167	0.74447	0.657399
ARC	0.212154	0.077939	1.95905	2.21964	2.07702	2.14212
ARCN1	69.8184	69.4845	74.9657	76.9782	72.9306	68.9181
AREG	0	0	0.567465	0.479069	0.466434	0.375333
AREL1	13.1179	12.6855	14.9597	14.8541	14.1236	13.8514
ARF1	378.826	379.427	455.887	455.088	462.676	490.476
ARF3	70.1907	69.7438	62.2762	63.0186	57.8122	59.229
ARF4	110.848	114.268	112.571	113.607	132.875	122.802
ARF5	140.922	136.536	122.306	126.491	117.67	121.479
ARF6	21.1148	21.0974	26.8585	25.0544	26.827	24.3716
ARFGAP1	18.3375	17.3179	25.198	23.9954	26.7846	28.1558
ARFGAP2	27.9494	27.4081	28.6359	30.2204	26.9512	28.2176
ARFGAP3	14.0138	14.7923	19.9164	13.386	20.2297	13.4036
ARFGEF1	7.67849	7.50911	8.28267	8.75445	9.10182	8.6234
ARFGEF2	7.63017	7.76124	6.84849	7.34337	6.2931	6.08718
ARFGEF3	1.39276	1.24243	2.03952	2.05858	1.9591	1.69759
ARFIP1	10.1809	10.4046	9.55283	10.1935	9.75763	8.82883
ARFIP2	16.4073	17.342	15.4374	23.261	16.1224	26.6542
ARFRP1	7.77847	7.68548	7.2999	6.98017	7.55524	8.66732
ARG1	0	0	0	0.079215	0	0
ARG2	24.377	26.2048	37.0413	38.3091	31.0458	32.5256
ARGFX	0	0	0	0	0	0
ARGFXP2	0.032345	0.032019	0.06879	0.196854	0.173948	0.068406
ARGLU1	28.2072	27.6787	36.3668	36.2184	36.2611	35.0348
ARHGAP1	12.4511	12.2429	10.3581	10.2594	9.85064	9.07864
ARHGAP10	5.45334	5.66386	6.88444	7.89677	6.41233	6.48774
ARHGAP11A	15.268	15.0073	16.8037	16.9255	16.2658	15.2149
ARHGAP11B	6.68451	6.76563	12.6436	10.9283	11.0136	12.1914
ARHGAP12	4.60321	5.01757	3.62453	3.67535	3.29208	3.09459
ARHGAP15	0	0	0	0	0	0
ARHGAP17	19.2938	19.7134	15.7083	16.0255	17.6667	16.5602
ARHGAP18	4.156	3.90444	3.42171	3.4687	2.48976	2.35437
ARHGAP19	17.537	18.1623	13.8955	13.8329	12.6155	11.8133
ARHGAP19-SLIT1	0.080002	0.036522	0.028762	0.107382	0.103095	0.035684
ARHGAP20	0.59237	0.656228	0.858323	0.950336	0.927075	0.80711
ARHGAP21	14.5436	13.5233	17.247	15.9008	15.1417	14.4824
ARHGAP22	2.4846	2.4125	2.73198	2.38195	2.50033	2.90212
ARHGAP23	0.121901	0.092298	0.457572	0.330008	0.313304	0.377141
ARHGAP24	0.610596	0.665294	0.475646	0.492378	0.469751	0.402901
ARHGAP25	0	0	0	0.057904	0.0223268	0.0665675
ARHGAP26	1.64681	1.73818	2.24719	2.45213	1.75412	1.80228
ARHGAP26-AS1	0	0	0	0	0	0
ARHGAP26-IT1	0.080578	0	0	0	0	0
ARHGAP27	1.00969	1.01667	1.21482	1.12703	1.04525	1.05453
ARHGAP28	0.857795	0.952099	0.676062	0.586125	0.5067	0.653361
ARHGAP29	2.62236	2.63403	2.46563	2.57224	2.08736	1.92291
ARHGAP30	0.30519	0.257969	1.19964	1.21116	1.34163	1.39609
ARHGAP31	0.636161	0.74738	0.944285	0.814134	0.828362	0.644322
ARHGAP31-AS1	0.224049	0.18534	0.266765	0.221565	0	0.218767
ARHGAP32	2.61432	2.62801	3.81696	3.62763	3.3053	3.08216
ARHGAP33	2.25854	1.93576	3.23379	2.93365	2.36467	2.33492
ARHGAP35	8.19964	8.46086	10.3823	9.86511	9.70918	9.25654
ARHGAP36	0.0252147	0	0.0402189	0.0255764	0	0.0587759
ARHGAP39	2.83584	2.67402	3.0299	2.95215	3.47326	3.30008
ARHGAP4	0.297535	0.200922	0.804718	0.705225	0.779826	0.660016
ARHGAP40	0	0	0	0.15283	0.067087	0
ARHGAP42	0.862529	0.974574	2.23573	1.98404	3.08284	2.87892
ARHGAP44	3.14713	3.45922	4.53984	4.46824	3.94052	3.88698
ARHGAP5	7.77125	7.90836	8.35633	7.77307	8.41063	7.43205
ARHGAP5-AS1	3.00511	2.37595	2.51154	1.77466	1.66197	1.65922
ARHGAP6	0.0303531	0.0120185	0.0447362	0	0.0118714	0
ARHGAP8	11.6354	10.118	12.3827	11.2987	7.9444	6.91512
ARHGAP9	0	0	0.29499	0.104727	0.36706	0.202703
ARHGDIA	85.038	80.9072	85.3511	78.0336	75.7568	74.8121
ARHGDIB	0	0	0	0	0	0
ARHGDIG	10.7574	11.0038	23.5392	22.1781	18.9007	19.58
ARHGEF1	12.7912	11.7503	11.145	10.5198	10.04	9.72937
ARHGEF10	5.56873	5.36645	4.67634	4.61712	3.98393	4.52986
ARHGEF10L	1.68571	1.78319	3.33497	3.10401	3.57679	3.76536
ARHGEF11	7.12122	7.30652	5.9171	6.15546	5.41615	5.45048
ARHGEF12	15.0063	15.2208	15.7087	15.6277	14.8606	13.5931
ARHGEF15	0	0	0.0195061	0	0	0
ARHGEF16	2.02753	1.8082	2.06738	1.93184	1.97278	2.25465
ARHGEF17	1.15827	1.15724	1.2902	1.19841	1.09518	1.02278
ARHGEF18	6.33896	6.24529	9.96455	9.07879	8.26291	8.00996
ARHGEF19	0.923186	0.799093	0.673731	0.956229	0.884407	1.03401
ARHGEF2	12.0134	11.4742	26.4619	27.069	27.7522	26.847
ARHGEF25	10.9371	11.7059	14.3973	14.3662	14.7624	14.7914
ARHGEF26	7.39216	7.2848	5.15952	5.29119	5.38016	5.21632
ARHGEF26-AS1	0.172987	0.116335	0.294409	0.220317	0.058335	0.192488
ARHGEF28	0.382126	0.362525	0.507657	0.470103	0.460462	0.530704
ARHGEF3	3.25537	3.13152	5.80946	6.14286	6.40694	6.12086
ARHGEF33	0.063337	0	0.158662	0.110135	0.188138	0.126763
ARHGEF34P	0	0	0	0	0	0
ARHGEF35	0	0	0	0	0	0
ARHGEF37	0.443792	0.423544	0.645665	0.762189	0.798445	0.728541
ARHGEF38	0.021944	0	0.00679873	0.0194556	0.00937758	0.0112058
ARHGEF38-IT1	0	0	0	0	0	0
ARHGEF39	13.1076	13.7408	8.52638	9.11405	9.12942	8.93385
ARHGEF3-AS1	0	0	0	0	0	0
ARHGEF4	2.34691	2.45265	2.4074	2.42365	2.40958	2.78913
ARHGEF40	2.90732	2.77502	5.32462	5.21892	4.86089	5.21024
ARHGEF5	0	0	0	0	0	0
ARHGEF6	4.97833	4.4534	6.18944	6.16615	6.84506	6.70859
ARHGEF7	4.66331	4.73484	5.95196	6.06895	5.52842	5.43303
ARHGEF7-AS1	0	0	0	0	0	0
ARHGEF7-AS2	0	0.093343	0.033423	0.126891	0.151443	0.212761
ARHGEF9	4.65065	4.49283	4.06893	3.63912	3.94391	4.0502
ARHGEF9-IT1	0	0.083526	0	0.05013	0.09568	0
ARID1A	13.7553	12.949	17.4228	16.5394	18.2439	17.9543
ARID1B	8.02158	7.746	8.37689	8.44271	7.90359	7.70297
ARID2	5.79619	5.38382	7.26785	7.16746	7.00015	6.94487
ARID3A	4.14438	3.06508	5.77175	5.82661	5.12491	4.95054
ARID3B	13.6801	13.8044	29.3081	28.3286	27.0904	27.693
ARID3C	0.186752	0.275303	0.113054	0.206596	0.152438	0.231609
ARID4A	4.10167	4.43922	11.2874	10.3645	11.3215	9.86973
ARID4B	12.9678	12.9569	28.9371	27.9963	31.4714	28.0999
ARID5A	3.57781	3.80493	8.53898	7.42864	8.30742	8.5549
ARID5B	2.20918	2.25518	3.99039	4.24047	4.30623	3.84068
ARIH1	19.983	19.9893	34.0077	34.4723	33.8458	32.9956
ARIH2	54.8055	54.5475	65.554	66.9687	69.8324	70.6866
ARIH2OS	1.05876	1.42541	3.35467	3.20366	2.1451	2.75579
ARL1	25.914	26.275	21.6486	23.3378	22.7521	15.6952
ARL10	5.36365	5.26945	4.98922	4.44951	5.15195	4.90889
ARL11	0.031072	0	0	0.021011	0	0
ARL13A	0	0	0	0	0	0
ARL13B	7.11028	6.88922	9.86533	9.50854	8.92537	11.6448
ARL14	0	0	0.98353	1.56106	1.09299	0.882513
ARL14EP	14.8324	15.2501	17.3698	18.4125	17.6059	18.3052
ARL14EPL	0	0	0.39455	0.45807	0.247376	0.141755
ARL15	6.97588	7.33249	7.34959	7.1921	5.70132	5.79135
ARL16	36.5209	35.447	34.2798	35.0824	31.491	33.9131
ARL17A	3.00203	2.8308	3.44176	3.51937	3.47985	3.26219
ARL17B	0.307454	0.254555	1.04461	0.941122	1.02659	0.789554
ARL2	88.9835	87.2326	67.1636	64.7477	62.6298	64.7463
ARL2BP	45.5652	45.9216	35.4426	34.9444	39.3072	38.1174
ARL2-SNX15	0.114337	0.008269	0.030689	0	0.037619	0.048351
ARL3	10.6561	10.8426	9.13978	9.03584	8.12574	8.15092
ARL4A	3.60494	3.62589	4.72015	4.80503	3.78552	4.01951
ARL4C	6.04884	5.50781	10.1792	9.12733	14.7003	14.8031
ARL4D	7.82675	8.58637	20.0598	19.8649	19.9739	20.2357
ARL5A	16.5216	16.5275	15.0325	6.84412	7.32096	15.3027
ARL5B	11.4391	11.4403	13.037	12.4055	12.6233	11.51
ARL5C	0.163917	0.040968	0	0	0	0
ARL6	4.81039	4.69916	4.21996	4.74449	4.16739	3.76719
ARL6IP1	139.9	140.571	114.374	111.845	114.904	107.561
ARL6IP4	58.0577	63.3011	45.2848	52.3367	50.4913	51.2432
ARL6IP5	51.7919	51.649	44.1985	45.1531	42.5049	40.0952
ARL6IP6	13.2474	13.4105	9.00831	9.06679	9.75616	9.55621
ARL8A	14.8176	14.0991	19.4477	19.0439	19.9446	20.9537
ARL8B	37.4116	37.0094	44.2559	44.5927	45.512	43.0119
ARL9	0	0	0.114962	0.099914	0.186156	0
ARMC1	16.9467	17.0248	19.0992	19.9191	21.3436	10.0233
ARMC10	11.868	12.5854	12.0495	12.4791	11.6039	11.0051
ARMC12	0.193326	0.27971	0.184011	0.064546	0.077775	0.111156
ARMC2	0.870492	0.862856	0.611866	0.81129	0.691146	0.901581
ARMC2-AS1	0	0	0	0	0	0
ARMC3	0.0212995	0	0.0299443	0.00951928	0	0
ARMC4	3.29222	3.23121	2.74011	2.52968	2.43609	2.76873
ARMC5	2.18799	1.98465	2.93877	2.75665	2.43524	2.68994
ARMC6	32.2381	32.4427	25.8631	25.4653	24.6927	27.7205
ARMC7	6.83761	6.98508	6.10768	6.30169	6.28333	7.02627
ARMC8	8.32961	7.82711	6.18326	6.13934	7.91023	8.66495
ARMC9	3.79696	4.08257	3.88622	4.11241	3.89389	3.8893
ARMCX1	0	0.025122	0	0.037039	0	0
ARMCX2	0.221894	0.123766	0.156774	0.0540206	0.150453	0.0468667
ARMCX3	18.4388	19.6812	42.718	43.339	45.6871	44.6211
ARMCX4	0.146963	0.134639	0.0472057	0.0658369	0.0981209	0.107683
ARMCX5	12.9442	13.6129	13.3093	12.3916	17.0388	17.2225
ARMCX5-GPRASP2	0.41541	0.625101	0.272007	0.308039	0.419019	0.428593
ARMCX6	11.8228	11.8338	8.25542	8.04911	11.7728	12.359
ARMS2	0	0	0.316729	0	0	0.125853
ARMT1	25.5067	27.0261	21.1592	23.3272	22.3033	19.7469
ARNT	13.1303	13.3295	13.8421	13.8184	12.085	12.3187
ARNT2	5.22638	5.38313	9.99302	9.68562	9.57052	10.4139
ARNTL	2.51309	2.83415	8.6365	8.63836	8.65353	8.5572
ARNTL2	4.60388	4.47827	3.22577	3.21455	4.05382	4.06122
ARNTL2-AS1	0	0	0.050937	0	0	0
ARPC1A	118.455	119.967	91.5668	93.7575	89.0672	94.1677
ARPC1B	29.4962	27.395	24.9665	22.3465	22.375	25.1219
ARPC2	131.216	137.084	135.372	139.52	133.043	136.669
ARPC3	188.319	197.254	151.918	156.946	151.772	133.416
ARPC4	41.2776	40.9216	32.8507	33.2763	32.0562	30.7741
ARPC4-TTLL3	0.308965	0.528769	0.640033	0.552464	0.337376	0.443789
ARPC5	72.7584	72.7778	52.9037	50.6543	48.9455	44.0362
ARPC5L	46.8087	47.9843	81.3703	86.8792	88.1913	96.8598
ARPIN	8.79777	3.6609	5.10189	4.73027	7.11456	7.0532
ARPP19	24.1664	24.6707	23.3101	2.68686	3.47431	22.5212
ARPP21	0	0	0	0	0	0
ARR3	0.140874	0.08712	0	0	0.120434	0.069524
ARRB1	3.40172	3.00514	2.88285	2.83472	2.9592	2.60009
ARRB2	47.4055	45.8259	40.3128	39.0372	36.7242	39.5585
ARRDC1	11.8336	11.4381	8.6545	8.1686	9.66766	9.54306
ARRDC1-AS1	14.6238	13.1281	19.2359	18.8032	17.0163	18.4354
ARRDC2	2.6537	2.67591	6.96028	6.46021	6.38714	6.53813
ARRDC3	4.81986	4.6236	10.7025	11.8279	13.302	11.7769
ARRDC3-AS1	1.27764	1.0695	1.16881	1.06602	1.05303	0.790999
ARRDC4	10.1704	9.38509	28.2863	27.1354	20.5118	18.8335
ARRDC5	0	0	0	0	0	0
ARSA	3.41377	3.10571	3.23153	2.71436	2.64645	2.81141
ARSB	2.20445	2.3477	1.48381	1.63783	1.58105	1.57957
ARSD	0	0	0.01598	0.015243	0.029387	0.017559
ARSE	0.036491	0	0	0	0.0426743	0
ARSF	0	0	0	0	0	0
ARSG	2.37082	2.08464	2.01613	1.96741	1.77098	1.75502
ARSH	0	0	0	0	0	0
ARSI	0	0	0.052304	0.024946	0.036071	0
ARSJ	0.469268	0.357242	0.71928	0.613471	0.667194	0.785951
ARSK	3.78688	3.62954	3.65656	3.67758	3.22787	3.16361
ART1	0	0.044075	0	0	0	0
ART3	0	0	0	0	0	0
ART4	0	0	0	0	0	0
ART5	4.6975	4.44339	3.31472	2.15196	2.07777	2.49942
ARTN	0.35583	0.191649	0.106512	0.293826	0.19894	0.317764
ARV1	50.7176	51.1723	35.2926	36.1541	36.6183	34.751
ARVCF	3.86154	3.17621	10.3471	9.85275	10.8998	11.8129
ARX	0	0.026827	0.064841	0	0.039748	0
AS3MT	9.33319	9.58198	8.00906	8.8752	9.50262	9.47223
ASAH1	12.2745	12.8578	8.39421	7.9212	7.36853	6.42256
ASAH2	0.951072	1.09277	0.790719	0.818473	0.920025	0.968977
ASAH2B	4.68763	5.1408	3.80148	4.33915	5.60036	5.20064
ASAP1	8.29795	8.33569	10.5635	10.3171	9.93411	9.33488
ASAP1-IT1	0.066062	0.032698	0	0	0.032298	0
ASAP1-IT2	0.019175	0	0	0.01945	0	0
ASAP2	4.79622	4.53797	4.60006	4.5107	3.91638	4.11951
ASAP3	3.59204	3.55588	5.35351	5.11581	5.99621	5.82525
ASB1	6.18103	6.38709	12.2776	12.2562	11.2228	10.7001
ASB10	0	0	0.0499682	0.0161462	0	0
ASB11	0	0	0.041718	0.0389244	0.0255734	0
ASB12	0.602071	0.305701	1.03257	1.04413	0.980388	0.678857
ASB13	16.4115	15.9678	12.7166	11.9633	13.4865	12.6193
ASB14	0.544497	0.529326	0.606923	0.671552	0.638976	0.493857
ASB15	0	0	0	0	0	0
ASB16	1.00642	1.13483	1.0047	0.99548	0.562518	0.796847
ASB16-AS1	5.38644	5.1435	3.1471	4.44187	3.64673	3.43449
ASB17	0	0	0	0	0	0
ASB18	0	0	0	0	0	0
ASB2	0.0105773	0	0.0124285	0	0	0.0136563
ASB3	5.68535	5.84548	11.5283	12.0568	13.4012	14.7696
ASB4	0	0	0	0	0	0.0105283
ASB5	0	0	0	0.025952	0	0
ASB6	8.63831	15.3367	10.8059	23.5185	9.80003	11.678
ASB7	5.06544	5.26027	9.95514	10.3514	11.0608	10.7425
ASB8	10.8487	10.7506	12.4784	14.2558	12.8153	12.1416
ASB9	0	0	0.0402452	0	0	0.0442209
ASB9P1	0.04793	0.083033	0	0	0.023433	0.028002
ASCC1	8.83356	8.49197	9.68753	9.17001	14.4995	14.5129
ASCC2	40.0838	39.899	46.9907	47.3935	42.3166	43.6378
ASCC3	11.1652	10.4489	11.0644	11.2739	13.8047	13.0141
ASCL1	0	0	0.030842	0	0	0
ASCL2	0	0	0	0	0	0
ASCL3	0	0	0.095566	0	0	0
ASCL4	0	0	0.018324	0	0	0
ASCL5	0.054576	0.107779	0.029163	0.027818	0.026816	0.221749
ASF1A	17.8877	17.3493	22.3482	23.1143	21.4348	20.6687
ASF1B	61.7575	63.5169	47.8886	47.2426	48.6744	47.4875
ASGR1	0.336157	0.491542	0.920738	1.06088	1.17276	1.04994
ASGR2	0	0	0	0	0	0
ASH1L	7.07631	7.16782	9.13556	8.4049	10.16	9.87843
ASH1L-AS1	2.5261	2.2047	5.58847	5.41035	4.88474	5.15354
ASH2L	19.1925	21.1228	18.2858	20.1085	16.5527	15.3696
ASIC1	10.0826	10.4509	9.04274	9.847	7.84295	8.61367
ASIC2	0	0	0	0	0	0
ASIC3	1.43038	1.64776	1.53478	1.82272	1.60615	1.82932
ASIC4	0.082022	0	0.226652	0.291528	0.244173	0.103679
ASIC5	0	0	0	0	0	0
ASIP	0.104481	0	0.171604	0.14079	0.129754	0
ASL	8.63729	8.71613	6.14767	6.22401	6.67049	7.19563
ASMT	0	0	0	0	0	0
ASMTL	7.19407	6.73739	9.03869	8.44246	8.81722	8.55348
ASMTL-AS1	0	0	0	0	0	0
ASNA1	60.7265	57.7587	47.8591	52.4473	51.2428	54.8863
ASNS	162.296	164.003	153.662	158.354	172.8	174.188
ASNSD1	45.9746	46.2246	46.9183	48.6684	53.2204	52.3351
ASPA	0	0	0	0	0	0
ASPDH	0.106103	0.173124	0.281229	0.146539	0	0.165783
ASPG	0	0	0	0	0	0
ASPH	8.14433	9.96458	7.4702	7.33252	7.29587	7.25796
ASPHD1	1.10612	1.00055	4.42417	5.01418	5.92797	7.12939
ASPHD2	2.8987	2.73498	4.56942	4.09626	3.83213	4.00933
ASPM	17.7365	17.4196	14.6079	13.8213	15.8812	13.3903
ASPN	0.030858	0	0	0	0	0
ASPRV1	0.718441	0.775542	1.56732	1.2164	1.25043	1.32844
ASPSCR1	8.1851	8.21681	7.65728	7.37426	6.4288	8.03632
ASRGL1	15.0132	16.1815	10.9593	10.4437	11.4	12.4571
ASS1	29.1274	28.8038	35.1969	35.1296	32.8213	34.0957
ASTE1	6.52685	6.54756	5.65586	5.60567	6.45318	5.92174
ASTL	0	0	0	0	0	0
ASTN1	0.13126	0.102518	0.0744492	0.0639308	0.0321234	0.0412218
ASTN2	0.668244	0.590834	0.817827	0.785683	0.797308	0.653925
ASTN2-AS1	0	0	0	0	0	0
ASUN	24.9667	24.6458	28.0955	26.8716	25.4756	23.7372
ASXL1	15.8236	16.4188	22.0895	22.0617	21.9086	22.5734
ASXL2	5.34415	5.1298	4.81805	4.58678	4.84769	4.74248
ASXL3	0.615296	0.581572	0.847609	1.01747	0.872642	0.852445
ASZ1	0	0	0	0	0	0
ATAD1	29.827	28.3742	38.4874	38.5969	38.0012	36.5243
ATAD2	21.5824	21.535	39.9548	40.8767	41.3682	42.2186
ATAD2B	3.55756	3.35195	5.21985	4.90047	4.78252	4.35393
ATAD3A	35.0918	32.6558	27.5102	26.2899	27.2598	29.5533
ATAD3B	33.3614	31.2764	29.8545	29.094	32.084	31.8868
ATAD3C	0.125606	0.029969	0.360867	1.51	1.24793	0.117915
ATAD5	4.77151	5.04468	8.85633	8.80425	8.64651	7.32086
ATAT1	0.813745	0.903553	1.28566	1.27988	1.36807	1.33364
ATCAY	0.001624	0	0.004523	0.017649	0	0
ATE1	7.97925	8.63401	9.27937	9.52252	9.72307	8.8918
ATE1-AS1	0.448224	0.248303	0.442748	0.580911	0.625992	0.544169
ATF1	10.4957	11.2262	16.3255	16.3642	16.0635	15.5655
ATF2	11.4835	10.0708	16.0346	14.1879	15.0407	16.1934
ATF3	9.71969	9.8557	140.044	138.426	154.222	168.224
ATF4	457.363	441.237	488.238	493.291	528.436	525.881
ATF5	9.94115	9.16444	7.45066	8.75657	11.2219	12.5397
ATF6	9.88636	10.2478	14.3287	14.1937	16.2446	16.127
ATF6B	5.66833	6.4016	5.08545	4.95485	4.82371	4.61442
ATF7	5.7494	5.73002	6.60364	6.56979	5.79435	5.48723
ATF7IP	6.52775	6.92126	8.63176	8.58064	10.1013	9.5082
ATF7IP2	0.932209	1.03792	2.85086	3.19452	2.00088	1.97941
ATG10	3.62818	3.42397	2.38621	2.58798	2.91743	2.52895
ATG101	21.7256	20.1647	45.2452	48.3284	48.9179	54.2057
ATG12	10.6539	10.878	14.7822	8.25191	8.05562	14.2162
ATG13	17.1118	17.0766	18.6436	18.067	16.1532	15.4464
ATG14	5.08369	4.66036	5.63643	6.45069	5.15685	4.7748
ATG16L1	11.0914	11.7764	9.44444	9.91944	9.71025	9.71596
ATG16L2	2.4535	2.11135	4.20537	4.48493	4.32056	4.18538
ATG2A	5.58186	5.42963	9.10686	8.60222	8.41688	8.72716
ATG2B	6.22862	5.83368	7.09237	6.75713	7.09732	6.62137
ATG3	26.155	26.9538	28.7699	28.7581	30.4552	30.2033
ATG4A	11.3417	11.4652	18.2602	19.4633	18.4728	19.1328
ATG4B	22.9568	22.5878	18.6618	18.1874	19.4043	20.7417
ATG4C	15.1589	15.2373	14.1053	14.1596	14.6957	11.5074
ATG4D	12.5916	12.5189	16.3882	15.6547	17.4279	18.3423
ATG5	13.3686	13.5524	16.5459	16.6404	16.818	16.5815
ATG7	8.64634	8.00965	6.36623	6.94612	7.07737	7.04726
ATG9A	27.077	26.6301	26.3068	24.8018	23.9489	26.3047
ATG9B	0.0971437	0.17079	0.350609	0.476859	0.299965	0.328764
ATHL1	5.7265	6.28837	9.01834	9.14214	8.39935	8.30858
ATIC	122.303	123.509	91.5342	94.3776	107.289	109.642
ATL1	2.12927	1.85033	2.32676	2.20595	2.53838	2.24179
ATL2	19.1706	19.226	16.9089	16.9793	16.0931	15.9212
ATL3	6.64264	6.53108	6.6098	6.38913	6.19559	5.80639
ATM	5.88233	5.54715	3.89753	3.88305	4.08644	3.75766
ATMIN	12.5049	13.412	11.058	11.3775	10.6012	10.2233
ATN1	18.115	16.7794	30.9442	28.6654	28.6134	26.9093
ATOH1	0.140781	0.247594	0.116653	0.055266	0.107264	0.170905
ATOH7	0.307137	0.076137	0.435655	0.493579	0.453736	0.329518
ATOH8	0.099367	0.114738	0.140912	0.134143	0.129505	0.131706
ATOX1	90.691	93.5839	54.7042	59.0316	54.7306	63.2424
ATP10A	0	0	0	0	0	0
ATP10B	0	0	0	0	0.005033	0
ATP10D	2.04929	2.04325	1.36036	1.47848	1.35921	1.26034
ATP11A	3.49467	3.51263	3.11033	3.02927	3.33916	3.18557
ATP11A-AS1	0.0289365	0	0	0	0	0
ATP11AUN	0	0	0	0	0	0
ATP11B	7.12275	6.91956	8.98189	8.80435	8.56543	7.72431
ATP11C	17.0197	16.6691	12.6639	12.9889	11.8823	10.1787
ATP12A	0.031288	0	0.101965	0.052472	0.035692	0
ATP13A1	20.2411	19.0925	24.1982	21.8259	22.3473	23.1612
ATP13A2	15.7608	14.3063	11.861	11.5747	12.0346	12.5387
ATP13A3	13.7982	12.9698	13.0884	12.6815	13.0822	11.3181
ATP13A4	0	0	0.01079	0	0.005011	0.017964
ATP13A4-AS1	0	0	0	0	0	0
ATP13A5	0	0	0	0.020066	0	0
ATP13A5-AS1	0.275976	0.225859	0.163039	0	0.161027	0.143318
ATP1A1	212.345	212.088	177.882	179.767	177.288	181.98
ATP1A1-AS1	1.0853	1.38147	1.38552	1.46157	2.19438	2.32041
ATP1A2	0	0	0.022766	0	0	0
ATP1A3	8.06943	7.72014	9.40353	8.46189	7.76659	7.65399
ATP1A4	0	0	0	0	0.00955865	0
ATP1B1	13.0191	13.2889	20.0215	18.6639	17.3831	17.7384
ATP1B2	1.23811	1.36541	2.04948	1.67663	1.24382	1.23357
ATP1B3	108.096	106.86	81.6337	79.7756	87.1221	84.9189
ATP1B4	0	0	0.017352	0	0.015956	0
ATP2A1	0.733026	0.801945	1.52762	1.38514	1.43545	1.34674
ATP2A1-AS1	22.5054	23.2827	18.7753	17.8878	20.8246	17.1575
ATP2A2	40.271	40.0937	34.9087	35.2028	36.0788	34.6603
ATP2A3	1.04755	1.13253	1.35188	1.32593	1.3042	1.74385
ATP2B1	15.2653	14.8362	12.0662	11.5192	11.1889	10.3426
ATP2B2	0.013036	0.004302	0.041195	0.030766	0.054216	0.050672
ATP2B2-IT2	0	0	0	0	0	0
ATP2B3	0.228187	0.251806	0.169389	0.271478	0.12423	0.10742
ATP2B4	8.49928	8.08198	8.50147	7.79521	7.1873	7.14993
ATP2C1	16.1093	15.889	13.7577	14.8551	12.3785	13.1937
ATP2C2	0.0196937	0.0379648	0.0578334	0.0223297	0.0305638	0
ATP4A	0.023822	0.010832	0.133613	0.105442	0.028552	0.06398
ATP4B	0	0	0	0	0	0
ATP5A1	289.048	287.16	206.09	214.833	213.509	218.845
ATP5B	757.011	754.058	546.399	560.963	577.407	614.418
ATP5C1	270.828	288.29	211.139	228.35	223.233	217.751
ATP5D	50.5525	50.939	31.9203	30.3463	34.3642	37.2037
ATP5E	608.365	630.802	463.477	495.617	477.632	507.904
ATP5EP2	0.966969	0.870012	0.618926	0.670352	0.644648	0.678843
ATP5F1	178.079	180.077	146.942	150.108	148.558	152.879
ATP5G1	183.011	193.95	115.011	117.817	109.376	110.726
ATP5G2	295.954	301.837	224.297	231.479	217.297	231.851
ATP5G3	71.5138	101.239	59.1273	79.1021	77.7468	80.4345
ATP5H	217.824	224.321	162.503	174.561	171.031	159.946
ATP5I	445.91	443.433	304.994	322.632	309.53	383.881
ATP5J	102.074	104.269	80.5039	76.9471	79.4427	66.7402
ATP5J2	302.36	319.171	217.741	221.489	216.276	200.692
ATP5J2-PTCD1	1.16126	0	0	0	0	0
ATP5L	132.784	128.407	110.082	114.857	115.353	113.311
ATP5L2	0.17522	0.069478	0	0	0.112473	0.027621
ATP5O	385.648	405.575	289.951	297.034	295.909	298.12
ATP5S	7.32648	6.96385	4.63384	4.9833	4.45114	4.39365
ATP5SL	30.1839	28.5391	25.1979	24.2943	23.1631	25.8865
ATP6AP1	99.5409	100.568	72.9336	71.965	72.2147	74.2153
ATP6AP1L	1.62473	1.57504	2.17924	2.10707	1.8931	1.46597
ATP6AP2	64.6377	65.1272	55.0354	54.2956	46.2505	42.1868
ATP6V0A1	21.5929	21.3873	21.892	21.8591	23.8132	23.655
ATP6V0A2	8.16494	8.32473	8.68812	8.96	8.29783	7.78248
ATP6V0A4	0	0	0	0	0.0113436	0
ATP6V0B	50.1376	49.6354	52.6364	54.4203	51.3427	55.2927
ATP6V0C	67.3179	65.9556	76.2053	82.5586	85.6586	89.9817
ATP6V0CP3	0	0	0	0.049138	0	0
ATP6V0D1	61.3956	58.1256	53.5357	53.0318	54.6395	61.1892
ATP6V0D2	0	0	0.706621	0.74637	0.860066	1.01434
ATP6V0E1	87.5178	89.1525	67.8862	69.2856	67.9205	67.9255
ATP6V0E2	39.3235	37.9263	22.3168	21.4895	21.761	21.5908
ATP6V0E2-AS1	2.87818	2.96747	3.77707	4.03747	5.76341	6.10789
ATP6V1A	33.8658	32.9354	26.7071	27.3916	26.9758	24.8679
ATP6V1B1	1.21411	1.42493	1.13508	0.9247	1.21817	1.25224
ATP6V1B1-AS1	4.12123	3.39811	4.80579	4.26069	4.23344	3.14138
ATP6V1B2	26.2155	25.2193	42.2266	42.3132	44.3706	42.0882
ATP6V1C1	16.9099	16.0675	14.335	14.667	15.2479	14.8867
ATP6V1C2	13.736	0.349612	7.93381	0.283432	9.10961	0.337203
ATP6V1D	29.8626	29.5774	57.6067	58.135	58.6784	54.5573
ATP6V1E1	99.7623	98.8693	110.2	112.649	116.95	118.584
ATP6V1E2	1.56265	1.20659	1.84205	2.11979	1.98129	1.92844
ATP6V1F	175.683	181.674	178.593	174.826	164.103	164.038
ATP6V1G1	67.3492	65.7257	70.5793	70.9152	68.7878	62.5948
ATP6V1G2	0.266588	0.266018	0.913795	0.960072	1.03869	0.975092
ATP6V1G2-DDX39B	0	0	0	8.96367	0	0
ATP6V1G3	0	0	0	0	0	0
ATP6V1H	16.7047	21.6277	21.655	20.6518	19.9692	20.7126
ATP7A	2.6988	2.73404	2.98943	3.10601	2.74681	2.65221
ATP7B	6.42034	6.15136	5.25243	4.93923	4.11263	4.42898
ATP8A1	4.18172	4.05315	3.17965	3.07641	2.77273	2.54377
ATP8A2	0.153292	0.049748	0.143444	0.220472	0.267693	0.11335
ATP8B1	0.327763	0.292628	0.233453	0.258595	0.179955	0.216099
ATP8B2	21.1769	21.5499	16.8394	16.6717	17.8641	17.8674
ATP8B3	0.147545	0.116471	0.436331	0.344251	0.26426	0.235903
ATP8B4	0	0	0.0210432	0	0	0.0154666
ATP8B5P	0.162236	0	0.242544	0.213961	0.185524	0.020599
ATP9A	9.94595	9.31706	10.007	9.23714	8.68502	8.25295
ATP9B	2.77907	2.41177	2.9557	2.98456	3.12613	3.19916
ATPAF1	67.0392	67.9008	32.4641	33.5445	34.9119	34.169
ATPAF2	10.8649	11.4418	11.5026	12.6297	11.2327	11.6148
ATPIF1	105.89	102.556	89.5788	87.6035	90.2593	93.6522
ATR	8.07233	8.00365	8.1217	8.57268	8.1192	7.76984
ATRAID	57.9834	58.9799	41.9639	42.3961	41.7632	45.0123
ATRIP	11.732	10.6375	13.4016	12.6008	16.3122	16.5061
ATRN	7.62816	7.51942	7.07069	6.76492	6.6367	6.38414
ATRNL1	0.769463	0.814823	0.852322	0.958448	0.851699	0.831893
ATRX	9.36934	8.79572	10.5204	9.50184	10.2658	6.70505
ATXN1	1.86848	1.68252	2.36619	2.26177	2.36378	2.079
ATXN10	49.4711	48.8512	40.7743	43.102	40.5733	40.4666
ATXN1L	8.10995	7.9146	15.969	16.0909	16.3939	16.6243
ATXN2	9.94456	10.7798	18.6809	17.6986	18.7812	18.1909
ATXN2L	27.3867	25.5698	47.0268	44.9321	51.9264	53.5144
ATXN3	2.98219	2.84936	3.46902	3.40586	3.13235	2.92138
ATXN3L	0	0	0	0	0	0
ATXN7	3.82469	4.1044	6.5059	6.25229	6.31209	5.58504
ATXN7L1	1.1427	1.21572	0.814976	0.839758	0.960967	0.996082
ATXN7L2	5.10903	4.44314	6.78326	5.32747	5.46618	5.34732
ATXN7L3	22.0925	21.6249	20.8889	20.1955	20.78	21.2262
ATXN7L3B	50.3798	53.2911	52.7123	52.3893	50.9839	50.7149
ATXN8OS	0	0	0	0	0	0
AUH	6.61083	6.73919	5.7903	6.25089	5.18179	4.8609
AUNIP	11.8971	10.9827	16.6741	17.1518	19.3513	16.5641
AUP1	69.2048	69.2388	89.8085	92.6687	88.5151	93.6748
AURKA	42.4963	42.8554	51.6124	49.8583	46.5691	43.0643
AURKAIP1	62.7321	69.1394	52.9894	51.1221	44.6968	53.0036
AURKAPS1	1.01856	1.02836	3.9515	5.13333	4.78474	5.09908
AURKB	124.383	121.886	119.011	121.846	122.286	127.292
AURKC	0.0598664	0.450698	0.94306	0.750901	0.53357	0.891183
AUTS2	7.45098	6.9266	5.27584	4.91926	5.22538	4.68473
AVEN	9.70225	9.55889	8.13494	8.31966	7.68265	7.96385
AVIL	0.376975	0.406686	0.33587	0.516087	0.409138	0.209463
AVL9	7.72822	7.69035	8.38723	8.87286	9.43363	8.93144
AVP	0	0	0	0	0	0
AVPI1	8.06843	7.64148	13.4889	11.6766	13.8116	14.6039
AVPR1A	0.019842	0.009846	0.073453	0.045399	0.079795	0.062523
AVPR1B	0	0	0	0	0	0
AVPR2	0	0	0.0754997	0.0268908	0	0
AWAT1	0.027837	0	0	0	0	0.048463
AWAT2	0	0	0	0.037196	0	0
AXDND1	0.0352931	0	0.0200517	0	0.00985943	0
AXIN1	12.6709	11.7227	17.0183	16.45	15.7944	15.9074
AXIN2	3.38592	3.25774	4.33787	3.96896	3.0813	3.5051
AXL	0.0437116	0	0.263441	0.241849	0.25026	0.259759
AZGP1	0	0	0	0	0	0
AZGP1P1	0	0	0	0	0	0
AZI2	14.632	14.7986	18.9707	19.7987	20.5881	18.2045
AZIN1	34.2574	22.2379	37.2181	37.9678	27.7371	40.6881
AZIN1-AS1	0.132161	0	0.157492	0.282859	0.154095	0.154424
AZIN2	3.08882	2.97852	3.91294	3.99985	3.52539	3.86948
AZU1	0	0	0.049948	0	0	0
B2M	175.008	177.633	207.228	225.91	214.919	223.324
B3GALNT1	0	0	0	0	0	0
B3GALNT2	15.3041	15.2643	17.3384	17.4153	15.6788	15.352
B3GALT1	0.425898	0.486864	0.451557	0.347018	0.397825	0.35177
B3GALT2	0.021952	0	0.023344	0	0.046939	0
B3GALT4	0.0046196	0.0136734	0.0392504	0.0187436	0.0271024	0.0107956
B3GALT5	0.0388526	0.0505122	0.0892423	0.124798	0.050653	0.0755108
B3GALT5-AS1	0	0	0.0377843	0.138041	0.121602	0.0411026
B3GALT6	9.40777	8.81546	7.46866	6.7732	7.56461	6.99013
B3GAT1	0.170324	0.241531	0.481211	0.521724	0.635572	0.591801
B3GAT2	0.528836	0.419881	0.473003	0.266938	0.114954	0.156307
B3GAT3	25.434	23.7645	16.9766	15.8041	18.6404	18.2249
B3GLCT	8.63612	8.8084	5.207	4.71098	4.92475	4.77867
B3GNT2	6.58084	6.70425	8.0225	7.59834	7.31198	6.27448
B3GNT3	0.028635	0.028205	0.121952	0.030462	0.097717	0.066917
B3GNT4	1.19741	0.965044	1.14268	1.49183	1.62343	1.01837
B3GNT5	4.11772	4.78599	6.84445	6.89363	6.10027	4.97713
B3GNT6	0	0	0.048758	0.046509	0.014944	0.026609
B3GNT7	0.042972	0	0.076502	0.095349	0.062922	0.081592
B3GNT8	0.33052	0.354978	0.540961	0.535195	0.701088	0.511782
B3GNT9	0.35788	0.361486	0.317163	0.46211	0.381664	0.284417
B3GNTL1	3.41057	3.75139	2.3808	2.16075	2.14568	2.63183
B4GALNT1	1.81486	1.66575	2.97621	3.38434	2.12206	2.06918
B4GALNT2	0	0	0	0	0	0
B4GALNT3	7.92403	7.21735	7.15456	7.33842	6.41596	6.17659
B4GALNT4	3.45811	3.33486	5.1893	5.29171	4.25712	4.49423
B4GALT1	11.5918	11.3348	12.0033	11.1851	12.7017	11.3783
B4GALT1-AS1	0.20195	0.114564	0.307666	0.454889	0.294949	0.219742
B4GALT2	29.411	28.5875	32.9967	32.4329	29.8974	32.2834
B4GALT3	28.546	27.8078	33.1719	32.0525	27.7187	28.0795
B4GALT4	11.0734	11.5512	18.2253	18.9842	18.3996	19.0825
B4GALT4-AS1	0	0	0.096658	0	0	0
B4GALT5	15.766	16.0805	12.7754	11.9772	13.0261	12.051
B4GALT6	8.12697	8.5024	5.90583	5.31529	4.85294	3.85333
B4GALT7	17.677	16.3539	13.5377	11.852	13.7419	14.9287
B4GAT1	53.1945	49.4655	33.179	34.2081	35.693	36.0078
B9D1	23.2619	26.0123	16.9946	17.4615	17.6907	17.7508
B9D2	3.31453	2.72046	2.29161	2.7819	2.57946	2.49779
BAALC	0.35116	0.392274	0.334027	0.470863	0.363278	0.446729
BAALC-AS1	0.209736	0	0	0.192936	0.05245	0
BAALC-AS2	0	0	0	0.119461	0	0
BAAT	0.163319	0.138474	0.23783	0.22371	0.11905	0.236417
BABAM1	65.6468	65.0177	53.0673	53.0545	48.8434	53.2699
BACE1	6.81883	6.17234	5.29047	4.90992	5.70988	5.87319
BACE1-AS	2.46319	3.13827	2.28223	1.74527	2.42097	2.41056
BACE2	4.50683	4.45888	3.28317	2.97844	3.22369	3.14611
BACH1	5.72848	6.15209	10.9238	11.193	10.7812	9.75909
BACH1-IT2	0.145673	0.130328	0.089729	0	0	0.170213
BACH2	1.10561	1.11149	1.82877	1.72212	1.58599	1.49156
BAD	16.9772	17.9879	26.715	26.0377	26.1387	25.431
BAG1	10.1557	9.88447	10.6818	11.4309	12.6757	12.537
BAG2	14.0082	13.5572	15.4772	15.3599	13.4805	14.3235
BAG3	16.188	16.3443	39.8938	37.7919	38.7724	38.6298
BAG4	9.54496	9.00853	11.1048	11.002	11.1077	9.12142
BAG5	11.5052	12.1003	15.5147	15.8104	17.1212	13.1651
BAG6	7.60762	7.43417	7.18749	7.07433	6.95935	6.77828
BAGE	0	0	0	0	0	0
BAGE2	0	0.106723	0.319689	0.236072	0.705711	0
BAGE3	0	0	0	0	0	0
BAGE4	0	0	0	0	0	0
BAGE5	0	0	0	0	0	0
BAHCC1	3.27409	3.19234	2.2829	2.10269	1.82736	1.98545
BAHD1	9.04706	8.75077	12.4064	12.3875	12.3023	12.5778
BAIAP2	4.71018	4.70622	5.26472	5.37766	4.93632	5.4153
BAIAP2-AS1	3.67015	4.28205	3.71882	3.67616	3.63492	3.83316
BAIAP2L1	13.6543	13.5465	17.5654	17.0883	17.3259	17.9737
BAIAP2L2	0.189542	0.111145	0.414308	0.225395	0.079885	0.21795
BAIAP3	0.745233	0.873547	1.6645	1.42177	1.21312	1.44419
BAK1	20.6677	20.6642	31.9886	31.2844	29.2754	31.0975
BAMBI	14.981	16.4612	10.248	9.59801	8.96308	9.362
BANCR	0	0	0	0	0	0
BANF1	152.693	159.47	137.024	135.569	123.288	117.767
BANF2	0	0	0	0	0	0
BANK1	0	0	0	0	0	0
BANP	4.37776	4.43034	6.85493	6.95476	6.2189	6.47072
BAP1	57.012	58.4465	51.9986	50.2928	48.7051	50.7828
BARD1	5.68215	5.34513	7.34736	6.95782	8.20681	7.96195
BARHL1	0	0	0	0	0	0
BARHL2	2.03021	3.00186	5.86713	5.07162	4.72955	4.80615
BARX1	2.04124	1.67158	2.27821	2.31814	2.0974	1.71943
BARX2	1.65162	1.52567	1.52851	1.55571	1.64599	1.42227
BASP1	1.76782	1.77436	3.22909	3.62138	3.47733	2.84287
BASP1P1	0	0	0	0	0	0
BATF	0	0	0	0	0	0
BATF2	0.364014	0.344721	0.791312	0.555454	0.617318	0.482989
BATF3	4.0563	3.83976	4.99179	4.93191	4.09822	4.44644
BAX	60.511	59.8143	61.206	61.2815	59.751	59.4172
BAZ1A	26.294	25.6345	24.9179	24.8153	22.7848	21.494
BAZ1B	39.6691	39.52	60.9492	60.5661	52.9678	52.5079
BAZ2A	19.9702	19.3281	24.958	24.5671	24.1958	23.2136
BAZ2B	1.77479	1.77134	2.47904	2.14364	2.60987	2.31662
BBC3	4.24974	4.02996	2.35028	9.42266	10.6086	10.8739
BBIP1	6.94963	6.02144	6.01082	6.20975	6.46827	6.23115
BBOX1	0	0	0	0	0	0
BBOX1-AS1	1.595	2.07641	5.38915	4.76738	4.27787	4.79727
BBS1	11.1569	10.9369	11.1607	11.2729	11.4322	11.6026
BBS10	7.8879	8.06931	7.84189	7.22732	7.0892	6.3475
BBS12	2.34	2.29395	2.58365	2.40787	1.94765	2.38376
BBS2	16.6283	16.2413	14.9781	14.1042	13.9236	14.0958
BBS4	17.1951	17.6709	17.1568	16.7931	16.0636	15.2766
BBS5	3.3287	3.36463	2.88529	3.74834	3.62045	2.99751
BBS7	13.5525	13.2996	15.4382	15.2691	18.0964	17.18
BBS9	3.91405	3.76309	3.88224	3.93039	3.6216	3.57761
BBX	10.2381	10.1013	14.8331	14.393	13.5123	11.284
BCAM	4.12328	3.66122	3.27514	3.92626	3.85328	4.01356
BCAN	0	0	0.129825	0.155021	0.096765	0.082508
BCAP29	6.35949	6.57305	4.72141	4.36536	4.77081	4.11479
BCAP31	140.163	143.836	109.872	111.291	102.519	107.216
BCAR1	5.47871	5.27414	7.32941	7.40629	7.15123	7.70458
BCAR3	1.78306	1.52657	3.01361	2.84373	2.04824	2.29239
BCAR4	0	0	0	0	0.0290678	0.0672536
BCAS1	0.044715	0.038828	0.119171	0.083544	0.043722	0.032736
BCAS2	82.3898	84.3906	110.733	116.145	127.593	123.016
BCAS3	12.6163	12.7608	11.8733	11.6254	11.7373	12.3524
BCAS4	6.58193	6.3718	7.96831	7.36519	7.18439	7.00053
BCAT1	3.62315	11.489	8.41133	8.37	8.95118	7.82851
BCAT2	25.603	26.3092	23.4239	22.4768	21.5148	21.6006
BCCIP	64.5422	64.9827	54.9275	55.5034	56.4361	55.2955
BCDIN3D	3.6644	4.1491	2.80198	2.68498	3.223	2.71945
BCDIN3D-AS1	1.16534	1.03979	1.01273	1.01794	0.723699	1.01011
BCHE	3.29164	3.22648	2.78527	2.77224	2.69165	3.09933
BCKDHA	21.2187	22.5968	25.3114	26.196	24.086	25.7846
BCKDHB	7.44681	8.89063	4.35873	4.48542	4.34705	3.99951
BCKDK	34.2346	32.3508	27.1931	24.5712	24.6581	28.5161
BCL10	3.84565	3.39444	6.67062	6.08653	5.76898	5.01438
BCL11A	1.55627	1.37827	1.17564	1.18253	1.39919	1.18531
BCL11B	0.219919	0.263284	0.155651	0.139777	0.141748	0.126158
BCL2	0.953461	0.98357	1.82706	2.08423	2.22554	1.79484
BCL2A1	0	0	0	0	0.0605709	0.048254
BCL2L1	8.67061	8.06793	13.2282	12.3162	12.0953	11.3298
BCL2L10	0	0	0	0	0	0.051984
BCL2L11	6.23715	6.31053	4.44903	4.39195	4.07236	3.80115
BCL2L12	26.4911	25.189	21.7274	22.9787	21.966	23.2575
BCL2L13	13.4227	13.2671	15.2164	15.7761	15.5404	15.0208
BCL2L14	0.0607621	0.0257469	0.0649667	0	0	0
BCL2L15	0.119892	0.139459	0.087437	0.055603	0.091119	0.115881
BCL2L2	8.95906	9.42901	13.9704	13.2397	13.3464	12.4509
BCL2L2-PABPN1	5.88918	7.61802	9.43002	8.58517	12.082	14.9029
BCL3	0.622686	0.556714	2.87083	2.78675	2.20362	2.64526
BCL6	1.56253	1.16971	2.11414	2.20177	1.77926	1.56429
BCL6B	3.96967	3.80436	6.39383	6.0457	5.22364	5.08536
BCL7A	16.9878	16.9286	16.2756	15.7065	15.6964	15.6671
BCL7B	20.6445	20.1874	22.8604	23.7742	24.7646	24.4571
BCL7C	15.2079	15.6038	13.6025	11.3355	11.1023	10.9736
BCL9	8.00785	7.87982	9.96164	9.14369	7.35085	7.56488
BCL9L	1.44883	1.30185	2.60265	2.17358	2.14467	2.10993
BCLAF1	70.7587	69.2567	54.6677	52.6344	55.9642	50.6908
BCO1	0	0.061691	0.017063	0	0	0
BCO2	0.138416	0.430706	0.336251	0.410547	0.40983	0.393375
BCOR	44.2389	44.282	33.896	31.998	30.8005	29.3675
BCORL1	6.99748	6.81362	9.63088	9.13901	11.192	10.2946
BCORP1	0	0	0	0	0	0
BCR	15.9914	16.1857	14.5944	14.0229	13.6118	14.3007
BCRP2	1.56028	1.60497	2.13382	2.09504	1.89153	2.02847
BCRP3	0.275975	0.327435	1.1476	1.12083	1.39087	1.21357
BCS1L	43.2261	44.8359	37.4156	39.0417	36.3187	36.9593
BCYRN1	0	0.042386	0	0.054562	0	0
BDH1	0.125095	0.248767	0.129096	0.0749562	0.0619334	0.0370047
BDH2	13.3151	13.1223	9.10726	9.00293	8.99545	8.65174
BDKRB1	0	0	0	0.030363	0.145466	0.139903
BDKRB2	0.092788	0.050519	1.06963	1.32605	1.34405	1.27257
BDNF	0.0851032	0.062617	0.110971	0.0639615	0.0853578	0.117885
BDNF-AS	0.541588	0.577944	0.327922	0.268079	0.475636	0.521248
BDP1	7.81182	7.44229	6.97386	6.91824	7.4357	6.78169
BEAN1	0.0993492	0.0761158	0.217515	0.206954	0.192233	0.287757
BEAN1-AS1	0	0	0	0	0	0.15925
BECN1	38.7585	37.6633	39.5062	40.0519	37.8254	41.2599
BECN2	0	0	0.050487	0	0.029382	0
BEGAIN	0.314893	0.49689	0.59558	0.498735	0.59621	0.639837
BEND2	0	0	0	0	0	0
BEND3	2.72065	2.59894	1.92389	1.91442	1.94047	1.82164
BEND3P3	0.947402	1.24349	1.68001	1.82647	1.97881	1.94546
BEND4	3.20034	3.22416	4.02607	4.22868	3.51009	3.05339
BEND5	0.866272	0.621942	1.02488	0.916086	0.614944	0.547075
BEND6	0.673642	0.96177	0.426244	0.50098	0.556926	0.263104
BEND7	3.72788	3.69503	5.95208	6.14348	5.26172	4.88362
BEST1	0.188814	0.164519	4.76381	4.71238	5.638	6.0166
BEST2	0	0	0.054204	0.041363	0.039873	0.068859
BEST3	0	0	0	0.0255867	0.0141346	0.0168904
BEST4	0.02787	0	0.078042	0	0	0.108549
BET1	10.1788	9.55181	10.5904	10.7445	10.0107	8.67301
BET1L	19.0119	18.8724	20.1101	19.7145	19.9395	21.5179
BEX1	11.8203	10.6377	7.67127	7.85892	10.5797	10.7289
BEX2	66.9266	68.7512	94.1247	98.4056	96.7432	103.442
BEX4	90.0961	89.8317	97.0448	93.9151	87.9776	82.3765
BEX5	6.48921	6.33606	8.907	8.97164	10.1592	10.4067
BFAR	18.3929	20.3311	24.3905	25.5136	24.8882	22.8252
BFSP1	1.34651	1.56676	0.880809	0.529711	0.626547	0.55076
BFSP2	0	0	0	0	0	0
BGLAP	0.414084	0.077828	0.063539	0.187681	0.05125	0.061243
BGLT3	0	0	0	0	0	0
BGN	0	0	0.016944	0	0.031161	0.038354
BHLHA15	0	0	0	0.010071	0.080904	0
BHLHA9	0	0	0	0	0	0
BHLHB9	6.02595	5.98987	3.96678	3.94353	3.92948	3.81088
BHLHE22	0.091139	0.079439	0.085335	0.058143	0.033628	0.040185
BHLHE23	0	0	0.007444	0.037372	0	0.021525
BHLHE40	5.54326	5.78243	26.2053	27.3168	20.9193	20.3402
BHLHE40-AS1	0.0716396	0.0896775	0.284397	0.277661	0.166577	0.100449
BHLHE41	0.814616	0.950513	2.87144	3.01542	2.06351	1.85878
BHMG1	1.41901	1.14407	0.657685	0.673313	0.468849	0.509114
BHMT	0	0	0	0	0	0
BHMT2	0	0	0	0	0	0
BICC1	2.91687	2.6183	3.15323	2.90947	2.56487	2.76165
BICD1	2.41279	2.60134	5.00435	5.20984	5.56962	5.89162
BICD2	10.8892	10.7259	14.633	14.5119	14.0444	14.9901
BID	15.2119	14.987	13.9899	13.8956	12.7399	14.1381
BIK	0.224058	0.371765	0.565338	0.620922	0.577774	0.430512
BIN1	7.79817	7.75333	8.26329	7.82468	7.77658	7.44297
BIN2	0.0260225	0.0257601	0	0	0	0
BIN3	9.09085	9.41646	9.40005	8.6376	9.45979	9.80086
BIN3-IT1	0.021176	0.020963	0.090075	0.10783	0.15861	0.123718
BIRC2	10.0074	9.33315	12.0425	12.2399	9.63615	8.691
BIRC3	0.058529	0.016732	0.270626	0.322039	0.440335	0.400591
BIRC5	94.755	92.7416	90.4291	92.2214	83.8573	82.8689
BIRC6	9.09022	8.30128	8.92346	8.70546	9.76586	9.41054
BIRC6-AS2	0	0	0	0	0	0
BIRC7	0	0	0.030272	0	0	0
BIRC8	0	0	0	0	0	0
BISPR	0.314769	0.343317	0.468951	0.311208	0.2755	0.335617
BIVM	7.23324	3.97397	6.43676	1.8096	5.67074	5.26575
BIVM-ERCC5	0	1.56237	0	1.89437	0	0
BLACAT1	0	0.028678	0.063321	0.082598	0.028967	0
BLACE	0	0	0	0	0	0
BLCAP	24.7754	25.4329	24.9064	26.5423	24.8136	24.6939
BLID	0	0	0	0.022913	0	0
BLK	0	0	0	0	0	0
BLM	19.0508	18.5484	20.8333	20.8344	18.6396	16.9105
BLMH	43.0578	42.507	39.302	40.0939	38.0118	38.9717
BLNK	0	0.251102	0.34927	0.161854	0.133757	0.141757
BLOC1S1	52.7669	52.0992	34.9591	36.9455	34.521	35.5132
BLOC1S1-RDH5	2.50593	1.70146	1.9022	2.00918	1.16997	1.79808
BLOC1S2	8.65459	21.9262	16.237	17.268	18.7445	44.0042
BLOC1S3	7.10888	7.6037	8.86491	8.42936	8.95275	9.11382
BLOC1S4	13.046	14.6837	15.4287	14.7634	15.4817	14.4151
BLOC1S5	10.5271	10.9776	8.9795	9.93496	10.6127	10.1138
BLOC1S5-TXNDC5	4.00567	0	0	2.15195	0	0
BLOC1S6	13.7926	14.3212	15.4778	15.5264	15.8926	13.7132
BLVRA	41.0744	41.4543	31.5438	34.2976	36.5177	33.7566
BLVRB	34.1102	35.2803	48.0041	47.9946	45.6989	58.7335
BLZF1	9.14277	8.53112	13.2535	13.1634	13.1735	13.0781
BMF	1.91057	2.04711	2.38712	2.33804	1.8083	1.95966
BMI1	36.5358	41.4435	41.0414	44.109	36.8175	34.5462
BMP1	3.17139	3.12404	4.16825	3.77057	3.30999	3.16991
BMP10	0	0	0	0	0	0
BMP15	0	0	0	0	0	0
BMP2	2.60115	2.66906	2.31472	2.16897	2.71979	2.50963
BMP2K	4.17333	4.17243	5.52275	5.3558	5.33758	5.14135
BMP3	0.149281	0.096747	0.111077	0.11367	0.052795	0.063486
BMP4	3.50333	3.84746	4.03624	4.23015	3.89504	3.80069
BMP5	0.107678	0	0.037786	0	0.035096	0
BMP6	4.04904	4.5301	3.68775	4.36767	3.26105	3.82145
BMP7	14.4318	13.8019	11.2079	10.56	10.0823	9.91351
BMP7-AS1	0	0	0	0	0	0
BMP8A	0.982884	0.932325	0.756338	0.533112	0.558832	1.02904
BMP8B	2.60935	2.73825	2.19219	2.20543	2.09675	2.36659
BMPER	0.965262	0.956989	0.347444	0.375861	0.504462	0.374876
BMPR1A	10.6518	10.9537	9.54557	9.97661	8.99612	8.81283
BMPR1B	1.22903	1.11318	0.98987	1.203	0.959784	0.983331
BMPR1B-AS1	0	0.209841	0	0	0	0
BMPR2	4.61324	4.11748	4.36062	4.35405	4.09903	3.62765
BMS1	27.4243	26.8854	23.4068	23.2511	24.7652	24.5263
BMS1P17	1.23503	1.30748	0.819065	0.613516	0.785404	0.549988
BMS1P18	0	0	0	0	0	0
BMS1P20	14.736	13.9491	19.4698	19.3695	18.3735	17.9688
BMS1P21	0.622368	0.100095	1.22731	0.861308	0.957331	0.584063
BMS1P4	3.48135	3.16487	4.94965	5.33441	5.53381	5.4055
BMS1P5	1.19594	1.34353	1.33511	1.27855	1.5217	1.30811
BMS1P6	1.51408	1.62586	1.76566	1.89438	1.98067	1.89614
BMX	0	0.0133527	0	0	0	0
BNC1	0.0946156	0.0702271	0.100613	0.135915	0.133025	0.0965446
BNC2	0.569448	0.461322	0.574883	0.506716	0.45688	0.430815
BNIP1	15.4645	16.0781	22.285	25.1684	22.4498	26.1479
BNIP2	15.7136	14.6164	11.9742	13.2952	13.7388	13.2257
BNIP3	37.7241	37.1194	56.7879	58.3454	50.3755	48.1601
BNIP3L	11.3856	11.617	12.6496	12.4642	12.0344	11.2351
BNIPL	0.458113	0.385028	0.312242	0.208319	0.162916	0.196914
BOC	2.72558	2.98185	4.35572	4.47627	3.58091	3.69875
BOD1	53.4137	51.9841	58.7675	63.172	60.7241	63.1609
BOD1L1	7.35346	7.19857	8.57694	8.30819	9.10329	8.65256
BOD1L2	0	0	0	0	0.011377	0
BOK	0.154478	0.07282	0.202913	0.26071	0.197227	0.254421
BOK-AS1	0	0	0	0	0	0
BOLA1	19.4221	18.0267	22.172	21.3237	18.7195	20.879
BOLA2	5.10654	5.80054	4.86157	4.81558	5.81512	6.47374
BOLA2B	41.5238	41.3927	35.7518	34.2068	36.9617	40.0102
BOLA3	74.7283	75.2736	61.0734	60.6309	61.8986	48.102
BOLA3-AS1	3.05381	3.24432	3.7649	3.58337	3.54891	3.31396
BOLL	0.0299402	0	0.0170638	0.0163864	0	0
BOP1	42.4795	39.8916	31.7713	30.8244	32.833	34.7769
BORA	18.9138	21.1632	22.0495	23.1284	24.8835	24.9875
BPESC1	0	0	0	0	0	0
BPGM	19.736	18.9296	24.9666	26.8845	22.7557	22.604
BPHL	14.309	14.4504	8.8473	9.27705	9.55767	9.3255
BPI	0	0	0	0	0	0
BPIFA1	0	0	0	0	0	0
BPIFA2	0	0	0	0	0	0
BPIFA3	0	0	0	0	0	0
BPIFA4P	0	0	0	0	0	0
BPIFB1	0	0	0	0	0	0
BPIFB2	0	0	0	0	0	0
BPIFB3	0	0	0	0	0	0
BPIFB4	0	0	0	0	0	0
BPIFB6	0	0	0	0	0	0
BPIFC	0.026717	0	0	0	0	0.023211
BPNT1	28.1162	28.3805	17.237	17.2923	24.1909	24.9637
BPTF	12.7599	12.1022	12.013	11.7068	11.7901	11.5869
BPY2	0	0	0	0	0	0
BPY2B	0	0	0	0	0	0
BPY2C	0	0	0	0	0	0
BRAF	4.45099	4.12969	9.14525	8.60864	9.94662	9.45734
BRAP	9.78659	10.1839	18.5713	18.9513	17.2437	17.3612
BRAT1	18.9664	17.0332	13.3643	12.2255	13.2369	12.7644
BRCA1	15.1073	14.8257	18.9112	18.1397	16.375	15.1547
BRCA2	4.44616	4.17426	2.77153	2.41617	2.74413	2.39617
BRCAT107	0	0	0	0	0	0
BRCAT54	0.506195	0.507591	1.03758	0.738431	1.06187	0.747098
BRCC3	29.3927	27.9241	15.901	15.5774	17.7792	18.0024
BRD1	8.45271	7.83467	15.0685	13.9514	14.6697	13.9209
BRD2	16.2424	15.961	33.1632	32.8781	31.5682	31.5485
BRD3	9.38856	11.1705	9.53776	9.75905	9.14343	8.69669
BRD4	9.26706	9.22615	15.7203	14.8571	14.828	14.1728
BRD7	55.7896	55.8547	49.5674	51.1834	45.441	46.2035
BRD7P3	0.015824	0.015665	0.090362	0	0.030946	0.05547
BRD8	30.0289	28.6105	27.4824	28.6361	27.251	28.8415
BRD9	16.5597	16.4915	19.028	17.8177	18.811	19.3727
BRDT	0	0	0	0	0	0
BRDTP1	0	0	0	0	0	0
BRE	27.7699	28.8154	21.4243	21.9342	22.7284	22.1461
BREA2	0.603941	0.727977	0.556543	0.873671	0.834576	1.14953
BRE-AS1	0.175928	0.203037	1.34405	1.51174	1.22665	1.10954
BRF1	7.10956	5.94569	6.59544	6.6326	6.62423	7.07676
BRF2	10.2322	9.93773	27.0239	28.5689	26.7855	28.3136
BRI3	32.2235	34.3315	33.1728	32.3148	30.8806	34.4438
BRI3BP	11.4906	10.2009	8.42822	9.03555	9.08464	8.31369
BRICD5	0.928862	1.06205	0.989367	0.813475	0.705887	0.741534
BRINP1	0	0	0	0	0	0
BRINP2	0.01062	0	0.124224	0.151884	0.090227	0.140777
BRINP3	0.989852	1.26253	1.09767	1.1869	1.0607	0.805935
BRIP1	7.15568	7.02432	9.1912	8.69671	9.05475	7.73801
BRIX1	74.7433	77.4941	91.8127	92.5481	89.7716	82.3037
BRK1	155.192	154.369	127.884	130.168	120.946	122.231
BRMS1	40.6981	36.7027	45.7979	45.0428	39.2283	41.9132
BRMS1L	17.3771	17.5433	20.7202	21.7464	22.465	22.4538
BROX	11.7568	11.8852	11.7407	10.8964	10.9979	10.5323
BRPF1	13.2004	13.1785	30.0836	29.8221	31.2313	33.3358
BRPF3	9.39644	9.46322	15.1812	15.0113	13.4124	13.5728
BRS3	0	0	0	0	0	0
BRSK1	3.79827	3.95643	19.6861	19.9088	19.2613	19.7923
BRSK2	3.92079	4.1051	6.63861	6.46289	6.3507	6.00988
BRWD1	5.22181	4.91117	7.09246	6.70446	6.07631	5.66762
BRWD1-AS1	0	0	0.19436	0	0	0
BRWD1-IT2	0.424556	0.343098	0.411245	0.719178	0.88234	0.489309
BRWD3	3.65272	3.79056	4.19676	4.10228	3.99449	3.48625
BSCL2	13.7271	12.6207	6.5639	7.10114	6.34534	7.7027
BSDC1	11.4552	11.1606	13.6584	13.3528	12.0866	12.9511
BSG	227.681	214.384	174.835	163.225	156.239	162.879
BSN	1.30872	1.2636	2.03337	1.87381	1.59482	1.65565
BSN-AS2	0.170453	0.09908	0.222123	0.411604	0.298546	0.234646
BSND	0	0	0	0.072084	0	0
BSPH1	0	0	0	0	0	0
BSPRY	1.00875	0.803525	0.773208	0.763962	0.793848	0.927511
BST1	0.157878	0.208122	0.167885	0.16674	0.128644	0.122367
BST2	1.81341	2.00018	3.94895	3.7335	2.91102	3.16783
BSX	0	0	0	0	0	0
BTAF1	19.5964	19.7884	29.2104	28.2251	29.9128	28.4855
BTBD1	41.9948	44.2256	42.5653	42.9435	44.2879	41.8087
BTBD10	9.37026	9.09929	21.8077	12.7934	19.1271	18.3319
BTBD11	2.43312	2.2927	2.56873	2.43113	1.68253	1.90843
BTBD16	0	0	0	0	0	0
BTBD17	0	0	0	0	0	0
BTBD18	0	0.030834	0	0.03875	0.043032	0.066043
BTBD19	0.111479	0	0.10511	0.272913	0.163725	0.242692
BTBD2	40.9014	37.4198	35.0078	35.1381	31.1446	35.3116
BTBD3	15.6608	14.9392	13.7829	13.3116	11.7027	10.3842
BTBD6	31.4616	32.2993	17.8346	17.8335	21.0266	22.8501
BTBD7	4.82418	4.84949	4.1956	4.12394	3.73717	3.47241
BTBD8	0.68494	0.555961	0.698878	0.548714	0.499565	0.573275
BTBD9	1.64428	1.6178	1.82345	1.72895	1.4398	1.44949
BTC	0	0	0.281713	0.108893	0.097788	0.115724
BTD	5.74264	5.86278	3.1664	3.91646	2.97891	2.92866
BTF3	553.499	574.989	484.346	485.431	485.688	477.237
BTF3L4	16.6523	17.8077	15.4209	15.8706	16.8141	15.1074
BTF3P11	0	0	0	0	0	0
BTG1	8.4517	8.5402	17.4274	17.9727	18.7951	17.3245
BTG2	9.12417	8.02948	45.1193	46.1291	55.2007	52.2804
BTG3	24.0694	23.2808	54.5799	57.3087	57.9528	54.8361
BTG4	0	0	0	0	0	0
BTK	0.0248163	0.0249119	0.10212	0.211525	0.086123	0.158643
BTLA	0	0	0.0758683	0	0.035532	0
BTN1A1	0	0.064961	0.019017	0.082302	0	0.031921
BTN2A1	15.3137	14.8092	34.2164	35.1185	37.6408	39.4103
BTN2A2	7.45037	7.68551	25.0989	26.6329	23.1613	24.1212
BTN2A3P	2.5786	2.08032	5.36619	5.57824	6.25094	6.17984
BTN3A1	2.08615	2.02184	2.13755	2.26762	2.67922	2.49047
BTN3A2	5.25435	4.93502	4.40626	4.99407	3.85069	4.07124
BTN3A3	1.29694	1.22169	1.67718	1.73252	1.75034	1.51321
BTNL10	0	0	0	0	0	0
BTNL2	0	0	0	0	0	0
BTNL3	0	0	0.016972	0.048568	0	0
BTNL8	0.0453316	0	0	0	0	0
BTNL9	2.98303	2.85386	2.78177	2.86841	2.81572	2.70241
BTRC	12.3887	11.7755	13.4414	13.2501	15.3017	15.4966
BUB1	48.7441	48.521	46.0888	47.4686	45.4404	45.4557
BUB1B	32.7316	32.7132	29.4967	28.2813	28.2332	27.2114
BUB3	124.765	124.555	115.814	115.136	121.604	121.969
BUD13	12.1192	13.1483	12.5548	13.3934	13.5705	13.7527
BUD31	46.0608	42.4006	78.5341	77.6144	84.9201	82.4485
BVES	2.64323	2.5103	4.17369	4.02774	3.82306	3.61256
BVES-AS1	0.33572	0.448848	0.51915	0.391919	0.1441	0.445343
BYSL	36.5663	34.8821	45.3869	44.2571	48.7334	52.1184
BZRAP1	0	0	0	0.005131	0.004946	0
BZRAP1-AS1	0.0256298	0.0599396	0.0971467	0.194786	0.155465	0.0721357
BZW1	37.7239	40.3997	67.9085	40.7138	70.523	63.1096
BZW2	67.1943	68.2145	54.7175	58.2142	52.373	52.3841
C10orf10	1.41084	1.99192	5.03133	5.80659	3.29695	3.79424
C10orf105	0.166976	0.13471	0.136896	0.122188	0.0879532	0.109718
C10orf107	0.511986	0.400288	0.425529	0.36126	0.545025	0.272585
C10orf11	0.158558	0.286108	0.361049	0.243356	0.472042	0.199541
C10orf111	0.444268	0.299077	1.76784	1.49003	1.41337	1.55468
C10orf113	0	0	0.067446	0	0	0
C10orf12	2.80949	2.62324	3.36761	2.99502	3.07202	3.13729
C10orf120	0	0	0	0	0	0
C10orf126	0	0	0	0	0	0
C10orf128	0	0	0	0	0	0
C10orf131	0.281478	0.381218	0.684346	0.196166	0.290865	0.135427
C10orf142	0	0	0	0	0	0
C10orf2	21.1074	20.3596	25.0298	26.7676	27.1844	27.6559
C10orf25	0.364118	0.305398	0.587986	0.718412	0.651682	0.538492
C10orf32	11.4671	10.7898	8.35909	8.59942	13.0816	12.4216
C10orf32-ASMT	0	0	0.924106	0	0	0.019416
C10orf35	15.0641	15.6804	31.8093	32.6605	25.5158	27.2731
C10orf53	0	0	0	0	0	0
C10orf54	0.160571	0.133107	0.668072	0.668711	0.675972	0.647486
C10orf55	0.015497	0	0.065916	0.015991	0.080991	0
C10orf62	0.031355	0.061768	0.100029	0.158707	0.061319	0.183186
C10orf67	0.046314	0.0259	0.137732	0.140916	0.05693	0.100037
C10orf71	0	0	0	0	0	0
C10orf71-AS1	0	0	0	0	0	0
C10orf76	11.7902	11.207	11.3117	11.5663	10.2208	9.69165
C10orf82	0.434099	0.385882	0.481265	0.589357	0.581525	0.294073
C10orf88	7.28374	7.11467	8.7119	8.39682	9.01088	8.24177
C10orf90	0	0	0	0.025651	0	0.013776
C10orf91	0	0	0.162095	0	0	0
C10orf95	2.9203	2.78219	1.41905	1.87799	1.64044	2.18931
C10orf99	0	0	0	0	0	0
C11orf1	12.5894	13.0538	10.0231	10.3682	11.8556	11.4689
C11orf16	0.064884	0.03683	0.041355	0	0	0
C11orf21	0	0	0	0	0	0
C11orf24	20.0669	18.544	19.2156	18.9286	21.244	22.8152
C11orf30	4.91667	5.12143	8.51123	8.30541	8.13988	8.48018
C11orf31	69.9996	68.4131	46.8548	47.6204	47.1684	50.0869
C11orf39	0	0	0	0	0	0
C11orf40	0	0	0	0	0	0
C11orf42	0	0.08432	0.108692	0	0.048117	0
C11orf44	0	0	0	0	0	0
C11orf45	1.03793	0.916965	1.13119	1.0169	0.842124	1.02809
C11orf49	9.26486	8.64078	7.99317	8.02658	7.80818	8.13572
C11orf52	0	0	0	0	0	0
C11orf53	0	0	0	0	0	0
C11orf54	5.73408	5.67433	5.14178	5.24219	5.40531	5.04407
C11orf57	18.0602	16.9663	26.0267	26.9315	25.6414	25.2395
C11orf58	59.2181	60.0589	64.5926	66.9606	70.0163	66.7196
C11orf63	1.25084	1.18042	2.05655	1.55139	2.0013	1.70379
C11orf65	1.024	1.26006	0.822425	0.666141	0.86273	0.638282
C11orf68	11.8492	11.4104	15.9488	17.3471	15.306	14.8155
C11orf70	0.171324	0.32838	0.266506	0.26957	0.212224	0.376448
C11orf71	4.04314	3.65914	3.97831	3.95214	3.98788	3.80926
C11orf72	0.060958	0.089042	0.08049	0.03258	0.144042	0.038773
C11orf73	30.3402	29.5798	24.7701	23.666	24.7626	24.9702
C11orf74	26.2781	26.7893	18.7617	19.7378	19.3363	17.0524
C11orf80	2.96412	3.27864	2.7684	3.2667	2.33401	2.33222
C11orf84	24.2995	23.7657	28.127	25.7918	28.1827	28.4752
C11orf85	0	0.100479	0.0532562	0.0831083	0.126931	0
C11orf86	0	0	0	0	0	0
C11orf87	0	0	0	0	0	0.015329
C11orf88	0	0	0	0	0	0
C11orf91	0.172506	0	0.206371	0.143182	0	0.100783
C11orf94	0	0.344774	0	0	0	0
C11orf95	8.24998	8.09793	7.91288	7.22468	6.94538	6.90157
C11orf96	1.17211	1.20907	9.58552	9.34572	9.58793	11.2341
C11orf97	0	0	0	0	0	0
C11orf98	41.516	42.8518	41.7285	37.3316	34.5596	32.3384
C12orf10	36.2272	36.3847	35.48	34.8645	34.5636	36.938
C12orf29	13.0429	14.133	17.0321	19.4958	22.4078	19.3631
C12orf4	8.65447	9.45798	14.6989	13.7708	15.1099	14.2347
[truncated: 24,365 more rows]
